# Supplementary material for: Childhood maltreatment and suicidal ideation in Chinese children and adolescents: the mediation of resilience
Source: PeerJ. 2021 Jul 6;9:e11758. doi: 10.7717/peerj.11758 (PMC8269734; doi:10.7717/peerj.11758)
Supplement: Supplemental Information 1 [file peerj-09-11758-s001.xlsx]

## Sheet: Sheet1
CODE	CELL	DATE1	A1	A21	A22	A3	A4	A7	A71	A8	A9	A10	A111	A1121	A1122	A1123	A1124	A1125	A1126	A1127	A1128	A121	A1221	A1222	A123	A1241	A1242	A1243	A1244	A1245	A1246	A1247	A1248	A1249	A12410	A12411	A12412	A12413	A12415	A1211	A125	A1261	A1262	A127	A1281	A1282	A1283	A1284	A1285
1010001	13408898999	2019-12-02	1	2		2007-10-29	1	2	1	2	1	0	4	1	2	1	2	2	2	2	1	1	2	#NULL!	5	2	2	2	2	2	2	2	2	2	2	2	2	2	1	#NULL!	1	1	40	5	2	2	2	2	2
1010002	18288365738	2019-12-02	2	1		2007-06-21	1	2	1	2	2	0	3	1	1	2	1	2	2	2	2	1	1	38	3	2	2	2	2	2	2	2	2	2	2	2	2	2	1	#NULL!	1	1	38	3	2	2	2	2	2
1010003	13759318068	2019-12-02	1	5		2006-11-03	1	2	1	2	2	0	4	1	1	1	1	2	2	2	2	1	1	45	0	2	2	2	2	2	2	2	2	2	2	2	2	2	1	#NULL!	1	1	40	0	2	2	2	2	2
1010004	13578425188	2019-12-02	2	1		2006-10-15	1	2	2	2	2	0	5	1	1	1	1	1	1	2	2	1	1	39	5	2	2	2	2	2	2	2	2	2	2	2	2	2	1	#NULL!	1	1	37	4	2	2	2	2	2
1010005	15126589508	2019-12-02	2	4		2006-12-15	1	2	1	2	2	1	4	1	1	1	1	2	2	2	2	1	2	#NULL!	2	2	2	2	2	2	2	2	2	2	2	2	2	2	1	#NULL!	1	2	#NULL!	3	2	2	2	2	2
1010006	18388958852	2019-12-03	2	3		2003-07-28	2	3	1	2	2	1	1	1	2	2	2	2	2	2	2	1	1	54	3	2	2	2	2	2	2	2	2	2	2	2	2	2	1	#NULL!	1	1	43	2	2	2	2	2	2
1010007	13987986881	2019-12-02	1	3		2006-02-18	1	2	2	2	1	0	2	1	1	2	2	2	2	2	2	1	1	44	4	2	2	2	2	2	2	2	2	2	2	2	2	2	1	#NULL!	1	1	43	4	2	2	2	2	2
1010008	135296284424	2019-12-02	2	1		2006-05-17	2	2	2	2	2	1	5	1	1	1	1	2	2	2	2	1	1	42	2	2	2	2	2	2	2	2	2	2	2	2	2	2	1	#NULL!	1	1	39	2	2	2	2	2	2
1010009	19188338054	2019-12-02	1	3		2003-02-22	2	3	2	2	2	0	5	1	1	1	1	2	2	2	2	1	1	42	3	2	2	2	2	2	2	2	2	2	2	2	2	2	1	#NULL!	1	1	40	2	2	2	2	2	2
1010010	15087869116	2019-12-02	1	1		2002-06-05	1	3	2	2	1	0	3	1	1	1	2	2	2	2	2	1	1	48	4	2	2	2	2	2	2	2	2	2	2	2	2	2	1	#NULL!	1	1	47	2	2	2	2	2	2
1010011	15906916983	2019-12-02	2	5		2007-08-15	1	2	1	2	2	0	8	1	1	1	1	1	2	1	2	1	1	45	0	2	2	2	2	2	2	2	2	2	2	2	2	2	1	#NULL!	1	1	31	3	2	2	2	2	2
1010012	13114159991	2019-12-02	2	6	Dai	2007-08-04	1	2	1	2	1	0	2	1	1	2	2	2	2	2	2	1	1	41	4	2	2	2	2	2	2	2	2	2	2	2	2	2	1	#NULL!	1	1	39	4	2	2	2	2	2
1010013	13988308186	2019-12-02	1	1		2007-06-26	1	2	1	2	2	0	3	1	1	1	2	2	2	2	2	1	2	#NULL!	0	2	2	2	2	2	2	2	2	2	2	2	2	2	1	#NULL!	1	2	#NULL!	0	2	2	2	2	2
1010014	13308830555	2019-12-02	2	6	Dai	2007-05-03	1	2	1	1	1	0	4	1	1	1	2	2	2	2	2	1	1	51	4	2	2	2	2	2	2	2	2	2	1	2	2	2	2	#NULL!	1	1	50	4	2	2	2	2	2
1010015	13578319711	2019-12-02	2	1		2006-02-28	1	2	2	2	2	0	5	1	1	1	1	2	2	2	2	1	1	43	3	2	2	2	2	2	2	2	2	2	2	2	2	2	1	#NULL!	1	1	40	3	2	2	2	2	2
1010016	13759391797	2019-12-02	2	5		2006-06-14	1	2	2	2	1	0	2	1	2	1	2	2	2	2	2	1	1	50	4	2	2	2	2	2	2	2	2	2	2	2	2	2	1	#NULL!	1	1	45	4	2	2	2	2	2
1010017	18088397666	2019-12-02	2	5		2007-01-24	2	2	2	2	2	0	7	2	2	1	2	2	2	1	2	1	1	36	5	2	2	2	2	2	2	2	2	2	2	2	2	2	1	#NULL!	1	1	34	5	2	2	2	2	2
1010018	13988306695	2019-12-02	1	4		2005-07-23	1	2	2	1	1	0	2	1	1	2	2	2	2	2	2	1	1	49	5	2	2	2	2	2	2	2	2	2	2	2	2	2	1	#NULL!	1	1	45	4	2	2	2	2	2
1010019	13987010442	2019-12-02	1	1		2005-07-12	1	2	2	2	1	0	5	1	1	1	2	2	2	2	1	1	2	#NULL!	5	2	2	2	2	2	2	2	2	2	2	2	2	2	1	#NULL!	1	1	42	5	2	2	2	2	2
1010020	13759388885	2019-12-02	2	6	Miao	2005-11-26	1	2	2	2	1	1	1	1	2	2	2	2	2	2	2	1	2	#NULL!	5	2	2	2	2	2	2	2	2	2	2	2	2	2	1	#NULL!	1	2	#NULL!	5	2	2	2	2	2
1010021	13988327171	2019-12-02	1	5		2006-05-15	1	2	2	2	1	0	2	1	1	2	2	2	2	2	2	1	2	#NULL!	5	2	2	2	2	2	2	2	2	2	2	2	2	2	1	#NULL!	1	2	#NULL!	5	2	2	2	2	2
1010022	15126480079	2019-12-02	2	1		2007-07-02	2	2	1	2	2	2	3	1	1	2	1	2	2	2	2	1	1	43	1	2	2	2	2	2	2	2	1	2	2	2	2	2	2	#NULL!	1	1	36	4	2	2	2	2	2
1010023	15012081986	2019-12-02	2	1		2007-05-25	1	2	1	2	2	0	3	1	1	2	1	2	2	2	2	1	1	37	4	2	2	2	2	2	2	2	2	2	2	2	2	2	1	#NULL!	1	1	34	3	2	2	2	2	2
1010024	13578327736	2019-12-02	1	6	Miao	2007-03-18	1	2	1	2	1	0	3	1	1	1	2	2	2	2	2	1	2	#NULL!	5	2	2	2	2	2	2	2	2	2	2	2	2	2	1	#NULL!	1	2	#NULL!	5	2	2	2	2	2
1010025	15012037627	2019-12-02	2	1		2006-04-06	1	2	2	2	2	0	3	1	2	2	1	2	2	2	2	2	#NULL!	#NULL!	#NULL!	#NULL!	#NULL!	#NULL!	#NULL!	#NULL!	#NULL!	#NULL!	#NULL!	#NULL!	#NULL!	#NULL!	#NULL!	#NULL!	#NULL!	12	1	1	44	3	2	2	2	2	2
1010026	13398838887	2019-12-02	1	1		2006-09-18	1	2	1	1	2	0	7	1	1	1	1	2	2	2	2	1	1	49	4	2	2	2	2	2	2	2	2	2	2	2	2	2	1	#NULL!	1	1	49	3	2	2	2	2	2
1010027	13759302359	2019-12-02	2	1		2003-01-02	2	3	2	2	2	0	5	1	1	1	1	2	2	2	2	1	2	#NULL!	2	2	2	2	2	2	2	2	2	2	2	2	2	2	1	#NULL!	1	2	#NULL!	3	2	2	2	2	2
1010028	15012028500	2019-12-02	1	1		2004-10-01	2	3	1	2	2	0	3	1	1	2	1	2	2	2	2	1	1	42	4	2	2	2	2	2	2	2	2	2	2	2	2	2	1	#NULL!	1	1	40	5	2	2	2	2	2
1010029	13987018545	2019-12-02	2	6	Bulang	2003-04-26	1	3	2	1	1	0	3	1	2	1	2	1	2	2	2	1	1	46	0	2	2	2	2	2	2	2	2	2	2	2	2	2	1	#NULL!	1	1	44	5	2	2	2	2	2
1010030	15126510659	2019-12-02	1	1		2007-07-05	1	2	1	2	2	0	4	2	2	2	2	2	2	1	2	1	1	43	3	2	1	2	2	2	2	2	2	2	2	2	2	2	2	#NULL!	1	1	40	2	2	2	2	2	2
1010031	18088386312	2019-12-02	1	1		2007-05-14	1	2	1	2	1	0	2	1	1	2	2	2	2	2	2	1	1	40	4	2	2	2	2	2	2	2	2	2	2	2	2	2	1	#NULL!	1	1	41	0	2	2	2	2	2
1010032	18088398719	2019-12-02	1	1		2007-01-07	1	2	1	2	2	0	3	1	1	2	1	2	2	2	2	1	1	43	4	2	2	2	2	2	2	2	2	2	2	2	2	2	1	#NULL!	1	1	42	3	2	2	2	2	2
1010033	17787383748	2019-12-02	2	1		2005-11-17	1	2	2	1	1	1	2	1	1	2	2	2	2	2	2	1	1	39	3	2	2	2	2	2	2	2	2	2	2	2	2	2	1	#NULL!	1	1	38	0	2	2	2	2	2
1010034	13578335100	2019-12-02	2	6	Lahu	2006-01-26	1	2	2	1	1	0	5	1	2	1	2	2	2	2	2	2	#NULL!	#NULL!	#NULL!	#NULL!	#NULL!	#NULL!	#NULL!	#NULL!	#NULL!	#NULL!	#NULL!	#NULL!	#NULL!	#NULL!	#NULL!	#NULL!	#NULL!	11	1	1	42	4	2	2	2	2	2
1010035	18987903782	2019-12-02	2	6	Dai	2003-09-01	2	3	2	2	1	0	3	1	1	1	2	2	2	2	2	1	1	42	5	2	2	1	2	2	2	2	2	2	2	2	2	2	2	#NULL!	1	1	45	4	2	2	2	2	2
1010036	13578329456	2019-12-02	1	1		2003-04-06	1	3	2	2	2	0	4	1	1	2	1	2	2	2	2	1	1	42	2	2	2	2	2	2	2	2	2	2	2	2	2	2	1	#NULL!	1	1	40	3	2	2	2	2	2
1010037	13987985116	2019-12-02	1	3		2003-02-01	1	3	2	2	1	0	4	1	1	1	2	2	2	2	2	1	1	46	5	2	2	2	2	1	2	2	2	2	2	2	2	2	2	#NULL!	1	1	43	4	2	2	2	2	2
1010038	1362883734	2019-12-02	2	6	Lahu	2001-02-07	2	3	2	2	2	0	4	1	2	2	1	2	2	2	1	2	#NULL!	#NULL!	#NULL!	#NULL!	#NULL!	#NULL!	#NULL!	#NULL!	#NULL!	#NULL!	#NULL!	#NULL!	#NULL!	#NULL!	#NULL!	#NULL!	#NULL!	14	1	1	44	3	2	2	1	2	2
1010039	13759363349	2019-12-02	1	2		2002-04-28	1	3	2	2	2	2	5	1	1	1	1	2	2	2	1	1	1	47	4	2	2	2	2	2	2	2	2	2	2	2	2	1	2	#NULL!	1	1	41	5	2	2	2	2	2
1010040	13887984251	2019-12-02	1	6	Lahu	2007-04-08	1	2	1	2	2	1	14	1	1	2	1	1	1	2	2	1	1	38	5	2	2	2	2	2	2	2	2	2	2	2	2	2	1	#NULL!	1	1	40	5	2	2	2	2	2
1010041	13529603868	2019-12-02	2	5		2006-04-19	1	2	1	2	2	1	5	1	1	1	1	2	2	2	2	1	1	37	3	2	2	2	2	2	2	2	2	2	2	2	2	2	1	#NULL!	1	1	36	4	2	2	2	2	2
1010042	19988377247	2019-12-02	2	1		2006-08-21	1	2	2	2	1	0	1	1	2	2	2	2	2	2	2	1	1	42	3	2	2	2	2	2	2	2	2	2	2	2	2	2	1	#NULL!	1	1	45	4	2	2	2	2	2
1010043	13988392809	2019-12-02	1	1		2006-11-06	2	2	2	2	2	1	7	2	1	1	2	1	1	2	2	1	2	#NULL!	3	2	2	2	2	2	2	2	2	2	2	2	2	2	1	#NULL!	1	2	#NULL!	3	2	2	2	2	2
1010044	13759311791	2019-12-02	2	6	Dai	2006-02-23	2	2	2	2	2	0	2	1	1	2	2	2	2	2	2	1	1	43	3	2	2	1	2	2	2	2	2	2	2	2	2	2	2	#NULL!	1	1	38	3	2	2	2	2	2
1010045	15012049434	2019-12-02	2	6	Lahu	2005-11-11	1	2	2	2	2	0	3	1	1	2	1	2	2	2	2	1	1	45	2	2	2	2	2	2	2	2	2	2	2	2	2	2	1	#NULL!	1	1	36	3	2	2	2	2	2
1010046	13378837883	2019-12-02	2	1		2006-10-22	1	2	1	2	1	0	2	1	2	1	2	2	2	2	2	1	1	45	0	2	2	2	2	2	2	2	2	2	2	2	2	2	1	#NULL!	1	1	44	4	2	2	2	2	2
1010047	18806945509	2019-12-02	1	3		2007-05-02	1	2	1	2	1	0	4	1	1	1	2	2	2	2	2	1	1	39	4	2	2	2	2	2	2	2	2	2	2	2	2	2	1	#NULL!	1	1	32	4	2	2	2	2	2
1010048	13988397789	2019-12-02	1	1		2004-07-26	1	3	1	2	1	1	3	1	1	1	2	2	2	2	2	1	1	50	5	2	2	2	2	2	2	2	2	2	2	2	2	2	1	#NULL!	1	1	42	5	2	2	2	2	2
1010049	13759365786	2019-12-02	2	1		2002-10-19	1	3	2	2	2	0	5	1	1	1	1	2	2	2	2	1	1	45	3	2	2	2	2	2	2	2	2	2	2	2	2	2	1	#NULL!	1	1	42	2	2	2	2	2	2
1010050	18288328926	2019-12-02	1	1		2003-09-05	1	3	2	2	2	0	2	1	1	2	2	2	2	2	2	1	1	48	3	2	2	2	2	2	2	2	2	2	2	2	2	2	1	#NULL!	1	1	46	2	2	2	2	2	2
1010051	159069901155	2019-12-02	1	6	Dai	2002-12-22	1	3	2	2	1	0	2	1	1	2	2	2	2	2	2	1	1	49	5	2	2	2	2	2	2	2	2	2	2	2	2	2	1	#NULL!	1	1	38	5	2	2	2	2	2
1010052	13618790156	2019-12-02	2	3		2003-07-28	1	3	2	2	1	0	2	1	1	2	2	2	2	2	2	1	1	42	4	2	2	2	2	2	2	2	2	2	2	2	2	2	1	#NULL!	1	1	41	4	2	2	2	2	2
1010053	15012112763	2019-12-02	2	1		2003-07-20	2	3	2	2	1	0	3	1	1	1	2	2	2	2	2	1	1	40	3	2	2	2	2	2	2	2	2	2	2	2	2	2	1	#NULL!	1	1	38	3	2	2	2	2	2
1010054	13759023096	2019-12-02	1	1		2003-05-06	1	3	2	2	1	0	2	2	1	1	2	2	2	2	2	1	1	52	4	2	2	2	2	2	2	2	2	2	2	2	2	2	1	#NULL!	1	1	47	3	2	2	2	2	2
1010055	15974903759	2019-12-02	2	6	Hani	2007-10-07	1	2	1	2	1	0	2	1	1	2	2	2	2	2	2	1	2	#NULL!	5	2	2	2	2	2	2	2	2	2	2	2	2	1	2	#NULL!	1	2	#NULL!	5	2	2	2	2	2
1010056	13578314127	2019-12-02	2	3		2006-12-29	1	2	1	2	2	2	4	1	1	2	1	2	2	2	2	1	1	41	4	2	2	2	2	2	2	2	2	2	2	2	2	2	1	#NULL!	1	1	40	5	2	2	2	2	2
1010057	18724906489	2019-12-02	1	6	Zhuang	2007-05-31	2	2	1	2	1	1	3	1	1	1	2	2	2	2	2	1	1	43	3	2	2	2	2	2	2	2	2	2	2	2	2	2	1	#NULL!	1	1	44	3	2	2	2	2	2
1010058	13368834586	2019-12-02	1	6	Dai	2006-10-10	2	2	1	2	1	0	6	1	2	2	2	2	2	2	1	1	2	#NULL!	0	2	2	2	2	2	2	2	2	2	2	2	2	1	2	#NULL!	1	1	40	4	2	2	2	2	2
1010059	15808834286	2019-12-02	1	1		2005-09-22	1	2	2	2	2	0	3	1	1	2	1	2	2	2	2	1	2	#NULL!	2	2	2	2	2	2	2	2	2	2	2	2	2	2	1	#NULL!	1	2	#NULL!	2	2	2	2	2	2
1010060	15808696502	2019-12-02	1	1		2006-02-01	1	2	2	2	1	0	4	1	1	1	2	2	2	2	2	1	1	40	4	2	2	2	2	2	2	2	2	2	2	2	2	2	1	#NULL!	1	1	37	3	2	2	2	2	2
1010061	13987018889	2019-12-02	1	2		2006-09-10	1	2	1	1	1	0	4	1	1	1	2	2	2	2	2	1	1	41	4	2	2	2	2	2	2	2	2	2	2	2	2	2	1	#NULL!	1	1	40	4	2	2	2	2	2
1010062	14787560438	2019-12-02	1	4		2006-05-02	1	2	1	2	1	0	4	1	1	2	2	1	2	1	2	1	2	#NULL!	0	2	2	2	2	2	2	2	2	2	2	2	2	2	1	#NULL!	1	2	#NULL!	2	2	2	2	2	2
1010063	15126466015	2019-12-02	2	1		2007-10-27	1	2	1	2	1	1	2	1	1	2	2	2	2	2	2	1	1	53	3	2	2	2	2	2	2	2	2	2	2	2	2	2	1	#NULL!	1	1	50	4	2	2	2	2	2
1010064	13529613072	2019-12-02	1	1		2007-03-23	1	2	1	2	2	0	9	1	1	1	1	1	1	1	2	1	2	#NULL!	0	2	2	2	2	2	2	2	2	2	2	2	2	2	1	#NULL!	1	2	#NULL!	0	2	2	2	2	2
1010065	13578308027	2019-12-02	1	1		2007-01-05	2	2	1	2	1	0	6	1	1	2	2	1	2	1	2	1	2	#NULL!	4	2	2	1	2	2	2	2	2	2	2	2	2	2	2	#NULL!	1	2	#NULL!	3	2	2	2	2	2
1010066	18088364534	2019-12-02	1	6	Dai	2007-06-21	2	2	1	2	2	0	5	1	1	1	2	2	2	2	2	1	1	35	2	2	2	2	2	2	2	2	2	2	2	2	2	2	1	#NULL!	1	1	34	2	2	2	2	2	2
1010067	133998835946	2019-12-02	2	5		2006-04-15	1	2	2	1	1	0	2	1	1	2	2	2	2	2	2	1	1	41	5	2	2	2	2	2	2	2	2	2	2	2	2	2	1	#NULL!	1	1	43	5	2	2	2	2	2
1010068	18074853455	2019-12-02	2	6	Dong	2006-08-16	1	2	2	2	2	0	2	1	1	2	2	2	2	2	2	1	1	49	4	2	2	2	2	2	2	2	2	2	2	2	2	2	1	#NULL!	1	1	46	5	2	2	2	2	2
1010069	13759306620	2019-12-02	2	1		2006-02-01	1	2	2	1	2	1	3	1	1	2	1	2	2	2	2	1	1	40	3	2	2	2	2	2	2	2	2	2	2	2	2	2	1	#NULL!	1	1	36	4	2	2	2	2	2
1010070	13759303146	2019-12-02	1	1		2003-07-30	1	3	2	1	1	0	2	1	1	2	2	2	2	2	2	1	1	42	5	2	2	2	2	2	2	2	2	2	2	2	2	2	1	#NULL!	1	1	42	5	2	2	2	2	2
1010071	13908832190	2019-12-02	2	3		2003-03-03	1	3	2	2	1	0	3	1	1	1	2	2	2	2	2	1	1	45	5	2	2	2	2	2	2	2	2	2	2	2	2	2	1	#NULL!	1	1	46	5	2	2	2	2	2
1010072	13759342206	2019-12-02	2	1		2003-05-09	1	3	2	2	1	0	1	1	2	2	2	2	2	2	2	1	1	39	4	2	2	2	2	2	2	2	2	2	2	2	2	2	1	#NULL!	1	1	41	4	2	2	2	2	2
1010073	198669137225	2019-12-02	1	1		2002-11-25	1	3	2	2	1	0	1	1	2	2	2	2	2	2	2	1	1	46	3	2	2	2	2	2	2	2	2	2	2	2	2	2	1	#NULL!	1	1	43	5	2	2	2	2	2
1010074	15974900900	2019-12-02	1	1		2007-04-13	1	2	1	2	2	0	4	1	1	1	1	2	2	2	2	1	1	41	3	2	2	2	2	2	2	2	2	2	2	2	2	2	1	#NULL!	1	1	38	3	2	2	2	2	2
1010075	13988376312	2019-12-02	1	1		2007-05-13	1	2	1	2	1	0	2	2	2	1	2	2	2	2	2	1	1	46	3	2	2	2	2	2	2	2	2	2	2	2	2	2	1	#NULL!	1	1	41	2	2	2	2	2	2
1010076	15087845255	2019-12-02	1	1		2006-09-10	1	2	1	2	1	1	4	1	1	2	2	2	1	2	1	1	1	41	5	2	2	2	2	2	2	2	2	2	2	2	2	2	1	#NULL!	1	1	40	5	2	2	2	2	2
1010077	15060700454	2019-12-02	2	1		2007-04-23	2	2	1	2	1	1	4	1	2	1	2	2	2	1	2	1	2	#NULL!	3	2	2	2	2	2	2	2	2	2	2	2	2	2	1	#NULL!	1	1	42	3	2	2	2	2	2
1010078	13578327857	2019-12-02	2	3		2007-06-08	2	2	1	2	1	0	2	1	2	1	2	2	2	2	2	1	1	43	5	2	2	2	2	2	2	2	2	2	2	2	2	2	1	#NULL!	1	1	36	5	2	2	2	2	2
1010079	15925479988	2019-12-02	1	1		2007-05-21	1	2	1	2	2	0	4	2	1	2	2	2	2	2	1	1	1	32	3	2	2	2	2	2	2	2	2	2	2	2	2	2	1	#NULL!	1	1	32	3	2	2	2	2	2
1010080	18288399703	2019-12-02	1	1		2006-12-13	1	2	1	2	2	4	3	1	1	2	1	2	2	2	2	1	1	41	2	2	2	1	2	2	2	2	2	2	2	2	2	2	2	#NULL!	1	2	#NULL!	0	2	2	2	2	2
1010081	15126573771	2019-12-02	1	1		2003-10-31	1	3	2	2	2	0	2	1	1	2	2	2	2	2	2	1	1	50	5	2	2	2	2	2	2	2	2	2	2	2	2	1	2	#NULL!	1	1	49	1	2	2	2	2	2
1010082	15925499538	2019-12-02	2	1		2005-08-20	2	2	2	2	2	2	3	1	1	2	1	2	2	2	2	1	2	#NULL!	3	2	2	2	2	2	2	2	2	2	2	2	2	2	1	#NULL!	1	2	#NULL!	3	2	2	2	2	2
1010083	13988325932	2019-12-02	1	1		2002-09-27	2	3	2	2	2	2	5	1	1	1	1	2	2	2	2	1	1	44	3	2	2	2	2	2	2	2	2	2	2	2	2	2	1	#NULL!	1	1	42	3	2	2	2	2	2
1010084	18183602327	2019-12-02	2	1		2002-12-31	2	3	2	2	2	0	2	1	2	2	1	2	2	2	2	1	2	#NULL!	2	2	2	2	2	2	2	2	2	2	2	2	2	1	2	#NULL!	1	1	43	2	2	2	2	2	2
1010085	15126559028	2019-12-02	2	1		2002-08-12	2	3	2	2	2	0	4	1	1	1	1	2	2	2	2	1	1	42	2	2	2	2	2	2	2	2	2	2	2	2	2	1	2	#NULL!	1	1	42	4	2	2	2	2	2
1010086	15758401236	2019-12-02	2	1		2002-08-17	1	3	2	1	1	0	2	1	1	2	2	2	2	2	2	1	1	47	4	2	2	2	2	2	2	2	2	2	2	2	2	2	1	#NULL!	1	1	47	4	2	2	2	2	2
1010087	13408895878	2019-12-02	2	1		2002-02-14	2	3	2	2	2	1	3	1	1	2	1	2	2	2	2	1	1	47	2	2	2	2	2	2	2	2	2	2	2	2	2	2	1	#NULL!	1	1	42	3	2	2	2	2	2
1010088	13988363955	2019-12-02	2	6	Dai	2002-09-19	1	3	2	2	1	0	3	1	1	1	2	2	2	2	2	1	1	45	4	2	2	2	2	2	2	2	2	2	2	2	2	2	1	#NULL!	1	1	44	5	2	2	2	2	2
1010089	13759354211	2019-12-02	1	3		2005-12-18	2	2	2	2	1	0	4	1	1	1	2	2	2	2	2	1	1	37	4	2	2	2	2	2	2	2	2	2	2	2	2	1	2	#NULL!	1	1	37	5	2	2	2	2	2
1010090	15825002961	2019-12-02	2	1		2002-10-20	2	3	2	2	2	0	6	1	1	1	1	2	2	2	1	1	1	41	3	2	2	2	2	2	2	2	2	2	2	2	2	1	2	#NULL!	1	1	42	2	2	2	2	2	2
1010091	15012044032	2019-12-02	2	1		2006-10-07	1	2	1	2	2	2	3	2	1	1	2	2	2	2	2	1	1	36	4	2	2	2	2	2	2	2	2	2	2	2	2	2	1	#NULL!	1	1	33	3	2	2	2	2	2
1010092	13529613910	2019-12-02	2	1		2006-02-28	1	2	1	2	2	2	3	1	1	2	1	2	2	2	2	1	1	42	4	2	2	2	2	2	2	2	2	2	2	2	2	2	1	#NULL!	1	1	42	4	2	2	2	2	2
1010093	13578315638	2019-12-02	2	1		2006-01-03	1	2	2	2	2	0	3	1	1	2	1	2	2	2	2	1	1	37	3	2	2	2	2	2	2	2	2	2	2	2	2	2	1	#NULL!	1	1	35	3	2	2	2	2	2
1010094	13529622240	2019-12-02	1	1		2006-10-23	1	2	2	2	2	0	4	1	1	1	1	2	2	2	2	1	1	43	4	2	2	2	2	2	2	2	2	2	2	2	2	2	1	#NULL!	1	1	41	5	2	2	2	2	2
1010095	15012011944	2019-12-02	1	6	Lahu	2005-12-18	1	2	2	2	1	0	2	1	1	2	2	2	2	2	2	1	1	42	4	2	2	1	2	2	2	2	2	2	2	2	2	2	2	#NULL!	1	1	39	4	2	2	2	2	2
1010096	18988300005	2019-12-02	1	2		2005-06-12	1	2	2	1	1	0	2	1	1	2	2	2	2	2	2	1	1	44	4	2	2	2	2	2	2	2	2	2	2	2	2	2	1	#NULL!	1	1	34	4	2	2	2	2	2
1010097	13987907906	2019-12-02	2	6	Dai	2007-04-12	1	2	1	2	1	0	3	2	1	1	2	2	2	2	2	1	2	#NULL!	4	2	2	2	2	2	2	2	2	2	2	2	2	2	1	#NULL!	1	2	#NULL!	4	2	2	2	2	2
1010098	15808832084	2019-12-02	1	1		2003-03-26	1	3	2	2	1	0	2	1	1	2	2	2	2	2	2	1	1	42	4	2	2	2	2	2	2	2	2	2	2	2	2	2	1	#NULL!	1	1	40	2	2	2	2	2	2
1010099	18008839877	2019-12-02	1	1		2002-12-27	1	3	2	2	2	0	1	2	1	2	2	2	2	2	2	1	1	46	4	2	2	2	2	2	2	2	2	2	2	2	2	2	1	#NULL!	1	1	45	4	2	2	2	2	2
1010100	13529982358	2019-12-02	2	1		2006-12-01	1	2	2	2	2	0	2	1	1	2	2	2	2	2	2	1	1	51	4	2	2	2	2	2	2	2	2	2	2	2	2	2	1	#NULL!	1	1	49	4	2	2	2	2	2
1010101	13466179539	2019-12-02	2	1		2006-08-19	1	2	2	2	1	0	3	1	1	1	2	2	2	2	2	1	1	36	4	2	2	2	2	2	2	2	2	2	2	2	2	2	1	#NULL!	1	1	36	4	2	2	2	2	2
1010102	19314095189	2019-12-02	2	1		2005-02-09	1	2	2	2	2	1	3	1	1	2	1	2	2	2	2	1	2	#NULL!	3	2	2	2	2	2	2	2	2	2	2	2	2	2	1	#NULL!	1	2	#NULL!	2	2	2	2	2	2
1010103	13759330011	2019-12-02	1	6	Dai	2006-03-01	1	2	2	2	1	0	5	1	2	1	1	2	2	2	2	1	1	37	0	2	2	2	2	2	2	2	2	2	2	2	2	2	1	#NULL!	1	1	33	5	2	2	2	2	2
1010104	13308830452	2019-12-02	1	4		2001-11-02	2	3	2	2	2	4	3	1	1	2	1	2	2	2	2	1	1	38	4	2	2	2	2	2	2	2	2	2	2	2	2	2	1	#NULL!	1	1	39	3	2	2	2	2	2
1010105	15126560703	2019-12-02	1	1		2002-11-16	2	3	2	2	1	0	2	1	1	2	2	2	2	2	2	1	1	39	5	2	2	2	1	2	2	2	2	2	2	2	2	2	2	#NULL!	1	1	39	4	2	2	2	2	2
1010106	13987017388	2019-12-02	1	6	Bulang	2003-10-31	1	3	2	2	1	1	2	1	1	2	2	2	2	2	2	1	1	44	5	2	2	2	2	2	2	2	2	2	2	2	2	2	1	#NULL!	1	1	43	5	2	2	2	2	2
1010107	15012028626	2019-12-02	1	1		2003-06-19	1	3	2	2	1	0	2	1	1	2	2	2	2	2	2	1	2	#NULL!	0	2	2	2	2	2	2	2	2	2	2	2	2	2	1	#NULL!	1	2	#NULL!	4	2	2	2	2	2
1010108	15694637227	2019-12-02	2	1		2003-02-17	1	3	2	2	2	1	3	1	1	2	1	2	2	2	2	1	1	42	3	2	2	2	2	2	2	2	2	2	2	2	2	2	1	#NULL!	1	1	41	5	2	2	2	2	2
1010109	13529601683	2019-12-02	2	1		2002-11-11	1	3	2	2	1	0	5	1	1	2	2	2	2	2	2	1	1	40	5	2	2	2	2	2	2	2	2	2	2	2	2	2	1	#NULL!	1	1	42	5	2	2	2	2	2
1010110	13988383101	2019-12-02	1	6	Lahu	2006-08-02	1	2	2	1	1	0	3	1	1	1	2	2	2	2	2	1	1	43	5	2	2	2	2	2	2	2	2	2	2	2	2	2	1	#NULL!	1	1	42	5	2	2	2	2	2
1010111	13988346828	2019-12-02	1	2		2006-06-17	1	2	1	2	2	1	3	1	1	2	1	2	2	2	2	1	1	41	3	2	2	2	2	2	2	2	2	2	2	2	2	2	1	#NULL!	1	1	40	3	2	2	2	2	2
1010112	13988316267	2019-12-02	1	5		2005-11-11	1	2	2	2	1	0	5	1	1	1	2	2	2	2	2	1	1	42	5	2	2	2	2	2	2	2	2	2	2	2	2	2	1	#NULL!	1	1	40	5	2	2	1	2	2
1010113	13988338826	2019-12-02	2	1		2006-12-26	1	2	1	2	2	0	5	1	1	1	1	2	2	2	2	1	1	47	4	2	2	2	2	2	2	2	2	2	2	2	2	2	1	#NULL!	1	1	38	3	2	2	2	2	2
1010114	13987033186	2019-12-02	2	3		2006-10-01	1	2	1	2	1	1	2	1	1	2	2	2	2	2	2	1	1	44	5	2	2	2	2	2	2	2	2	2	2	2	2	2	1	#NULL!	1	1	37	5	2	2	2	2	2
1010115	18288380590	2019-12-02	1	6	Lahu	2006-11-13	1	2	1	2	2	0	3	1	1	2	1	2	2	2	2	1	1	38	3	2	2	2	2	2	2	2	2	2	2	2	2	2	1	#NULL!	1	1	36	4	2	2	2	2	2
1010116	13578329403	2019-12-02	2	1		2006-01-10	1	2	2	2	1	0	4	1	1	1	2	2	2	2	2	1	1	41	3	2	2	2	1	2	2	2	2	2	2	2	2	2	2	#NULL!	1	1	42	3	2	2	2	2	2
1010117	13578187970	2019-12-02	2	6	Dai	2006-06-02	1	2	2	2	1	0	2	1	1	2	2	2	2	2	2	1	1	44	3	2	2	2	2	2	2	2	2	2	2	2	2	2	1	#NULL!	1	1	41	4	2	2	2	2	2
1010118	13529985340	2019-12-02	2	6	Dai	2005-11-20	1	2	2	2	1	0	4	1	1	1	2	2	2	2	2	1	1	41	5	2	2	2	2	2	2	2	2	2	2	2	2	1	2	#NULL!	1	1	41	5	2	2	2	2	2
1010119	13988381666	2019-12-02	1	6	Dai	2005-10-23	1	2	2	2	1	0	2	1	1	2	2	2	2	2	2	1	1	39	5	1	2	2	2	2	2	2	2	2	2	2	2	2	2	#NULL!	1	1	39	5	2	2	2	2	2
1010120	15974902832	2019-12-02	2	1		2003-07-27	2	3	2	2	2	0	6	1	1	2	1	2	2	2	2	1	1	40	2	1	2	2	2	2	2	2	2	2	2	2	2	2	2	#NULL!	1	1	37	2	2	2	2	2	2
1010121	13759313881	2019-12-02	1	1		2004-06-16	1	3	2	2	1	0	4	1	1	1	2	2	2	2	2	1	1	45	4	2	2	1	2	2	2	2	2	2	2	2	2	2	2	#NULL!	1	1	40	4	2	2	2	2	2
1010122	13988310860	2019-12-02	2	5		2003-01-20	1	3	2	2	1	0	3	1	1	1	2	2	2	2	2	1	1	48	5	2	2	2	2	2	2	2	2	2	2	2	2	2	1	#NULL!	1	1	47	5	2	2	2	2	2
1010123	15911290657	2019-12-02	2	3		2002-10-06	1	3	2	2	1	0	3	1	2	1	2	1	2	2	2	1	2	#NULL!	5	2	2	2	2	2	2	2	2	2	2	2	2	2	1	#NULL!	1	2	#NULL!	4	2	2	2	2	2
1010124	15126514672	2019-12-02	2	1		2003-03-29	2	3	2	2	1	0	2	1	1	2	2	2	2	2	2	1	1	46	2	2	2	2	2	2	2	2	2	2	2	2	2	2	1	#NULL!	1	1	44	4	2	2	2	2	2
1010125	13759377885	2019-12-02	2	1		2002-10-25	2	3	2	2	2	2	7	1	1	2	1	2	2	2	2	1	1	46	3	2	2	2	2	2	2	2	2	2	2	2	2	2	1	#NULL!	1	1	39	1	2	2	2	2	2
1010126	15825014330	2019-12-02	2	1		2003-03-08	2	3	2	2	2	0	3	1	2	2	1	2	2	2	2	1	2	#NULL!	2	2	2	2	2	2	1	2	2	2	2	2	2	2	2	#NULL!	1	2	#NULL!	3	2	2	2	2	2
1010127	18788398208	2019-12-02	2	1		2002-01-14	2	3	2	2	2	0	4	1	1	2	1	2	2	2	2	1	1	42	3	2	2	2	2	2	2	2	2	2	2	2	2	2	1	#NULL!	1	1	38	2	2	2	2	2	2
1010128	159694899326	2019-12-02	2	6	Dai	2003-05-24	2	3	2	2	2	1	3	1	1	2	1	2	2	2	2	1	1	54	2	2	2	2	2	2	2	2	2	2	2	2	2	1	2	#NULL!	1	1	46	2	2	2	2	2	2
1010129	13769045377	2019-12-02	1	1		2003-09-01	1	3	2	2	2	1	4	1	2	1	1	1	2	2	2	1	1	44	4	2	2	2	2	2	2	2	2	2	2	2	2	2	1	#NULL!	1	1	42	5	2	2	2	2	2
1010130	13988350833	2019-12-02	1	6	Lahu	2005-12-06	1	2	2	1	1	0	2	1	1	2	2	2	2	2	2	1	1	49	4	2	2	1	2	2	2	2	2	2	2	2	2	2	2	#NULL!	1	1	45	4	2	2	2	2	2
1010131	13988313533	2019-12-02	1	6	Lahu	2007-02-15	1	2	1	2	1	0	5	2	2	1	2	2	2	2	2	1	2	#NULL!	3	2	2	2	2	2	2	2	2	2	2	2	2	1	2	#NULL!	1	2	#NULL!	4	2	2	2	2	2
1010132	13988375687	2019-12-02	1	1		2006-05-18	1	2	1	2	2	0	1	1	2	2	2	2	2	2	2	1	1	49	3	2	2	2	2	2	2	2	2	2	2	2	2	2	1	#NULL!	1	1	39	3	2	2	2	2	2
1010133	18788368042	2019-12-02	1	1		2007-02-17	2	2	1	2	2	0	3	1	1	2	1	2	2	2	2	1	2	#NULL!	0	2	2	2	2	2	2	2	2	2	2	2	2	2	1	#NULL!	1	2	#NULL!	3	2	2	2	2	2
1010134	18088333105	2019-12-02	1	1		2005-11-28	1	2	1	2	2	1	3	1	1	2	1	2	2	2	2	1	1	40	4	2	2	2	2	2	2	2	2	2	2	2	2	2	1	#NULL!	1	1	38	4	2	2	2	2	2
1010135	15126560679	2019-12-02	2	1		2006-11-24	1	2	1	2	2	1	5	1	1	1	1	2	2	2	2	1	1	40	3	2	2	2	2	2	2	2	2	2	2	2	2	2	1	#NULL!	1	1	39	3	2	2	2	2	2
1010136	159906916656	2019-12-02	2	3		2006-08-09	1	2	1	2	1	0	1	1	2	2	2	2	2	2	2	1	2	#NULL!	3	2	2	2	2	2	2	2	2	2	2	2	2	2	1	#NULL!	1	2	#NULL!	3	2	2	2	2	2
1010137	15906954578	2019-12-02	2	1		2006-05-10	1	2	1	2	2	1	4	1	1	1	1	2	2	2	2	1	2	#NULL!	5	2	2	2	2	2	2	2	2	2	2	2	2	2	1	#NULL!	1	1	39	4	2	2	2	2	2
1010138	13987017556	2019-12-02	1	2		2006-12-20	1	2	2	2	2	1	2	2	2	1	2	2	2	2	2	1	1	39	5	2	2	2	2	2	2	2	2	2	2	1	2	2	2	#NULL!	1	1	38	5	2	2	2	2	2
1010139	13759390473	2019-12-02	2	3		2006-01-04	2	2	2	2	1	0	2	1	1	2	2	2	2	2	2	1	1	40	4	2	2	2	2	2	2	2	2	2	2	2	2	2	1	#NULL!	1	1	40	3	2	2	2	2	2
1010140	13759308518	2019-12-02	1	3		2007-01-02	1	2	1	2	1	0	4	1	1	1	2	2	2	2	2	1	1	43	2	2	2	2	2	2	2	2	2	2	2	2	2	2	1	#NULL!	1	1	40	4	2	2	2	2	2
1010141	18008833797	2019-12-02	2	1		2007-10-13	1	2	1	2	2	0	2	2	2	1	2	2	2	2	2	1	1	47	3	2	2	2	2	2	2	2	2	2	1	2	2	2	2	#NULL!	1	1	43	4	2	2	2	2	2
1010142	15887991591	2019-12-02	2	6	Dai	2007-03-06	1	2	1	2	2	0	5	1	1	2	1	2	2	2	2	1	1	36	3	2	2	2	2	2	2	2	2	2	2	2	2	2	1	#NULL!	1	1	35	3	2	2	2	2	2
1010143	1590695353	2019-12-02	1	6	Lahu	2007-01-20	1	2	1	2	2	0	4	1	1	2	1	2	2	2	2	1	1	47	3	2	2	2	2	2	2	2	2	2	2	2	2	2	1	#NULL!	1	1	46	3	2	2	2	2	2
1010144	13308792198	2019-12-02	1	1		2007-09-03	1	2	1	2	1	0	2	1	1	2	2	2	2	2	2	1	1	43	5	2	2	1	1	2	2	2	2	2	2	2	2	2	2	#NULL!	1	1	42	4	2	2	2	2	2
1010145	13908836309	2019-12-02	2	1		2005-11-22	1	2	2	1	2	0	2	1	1	2	2	2	2	2	2	1	1	36	4	2	2	2	2	2	2	2	2	2	2	2	2	2	1	#NULL!	1	1	34	3	2	2	2	2	2
1010146	139883899963	2019-12-02	2	3		2005-11-11	1	2	2	2	1	0	1	1	2	2	2	2	2	2	2	1	1	44	4	2	2	2	2	2	2	2	2	2	2	2	2	2	1	#NULL!	1	1	37	4	2	2	2	2	2
1010147	14787535719	2019-12-02	1	1		2005-12-04	2	2	2	2	2	0	4	1	1	1	1	2	2	2	2	1	2	#NULL!	2	2	2	2	2	2	2	2	2	2	2	2	2	2	1	#NULL!	1	2	#NULL!	3	2	2	2	2	2
1010148	13618838859	2019-12-02	1	1		2003-02-22	2	3	2	2	2	0	3	1	1	2	1	2	2	2	2	1	1	42	3	2	2	2	2	2	2	2	2	2	2	2	2	2	1	#NULL!	1	1	40	2	2	2	2	2	1
1010149	15974907817	2019-12-02	1	1		2003-02-07	1	3	2	2	1	0	5	1	1	2	2	1	2	1	2	1	1	47	5	2	2	2	2	2	2	2	2	2	2	2	2	2	1	#NULL!	1	1	44	5	2	2	2	2	2
1010150	13987011818	2019-12-02	2	1		2003-03-18	1	3	2	2	2	0	3	1	1	2	1	2	2	2	2	1	1	50	2	2	2	2	2	2	2	2	2	2	2	2	2	2	1	#NULL!	1	1	49	3	2	2	2	2	2
1010151	13987016628	2019-12-02	1	1		2003-08-29	1	3	2	2	1	0	4	1	1	1	2	2	2	2	2	1	1	48	4	2	2	2	2	2	2	2	2	2	2	2	2	2	1	#NULL!	1	1	46	4	2	2	2	2	2
1010152	13529618440	2019-12-02	1	3		2001-09-16	2	3	2	2	2	0	3	1	1	2	1	2	2	2	2	1	1	47	1	2	2	2	2	2	2	2	2	2	2	2	2	1	2	#NULL!	1	1	40	2	2	2	2	2	2
1010153	15987998285	2019-12-02	2	1		2007-11-06	2	2	1	2	2	1	4	1	1	2	1	2	2	2	2	1	2	#NULL!	3	2	2	2	2	2	2	2	2	2	2	2	2	2	1	#NULL!	1	1	36	3	2	2	2	2	2
1010154	19188316261	2019-12-02	2	3		2006-12-19	1	2	1	2	1	1	2	1	1	2	2	2	2	2	2	1	1	45	3	2	2	2	2	2	2	2	2	2	2	2	2	2	1	#NULL!	1	1	38	3	2	2	2	2	2
1010155	139988381110	2019-12-02	1	5		2007-08-11	2	2	1	2	1	0	4	2	2	1	2	2	2	2	2	1	1	35	3	2	2	2	2	2	2	2	2	2	2	2	2	2	1	#NULL!	1	1	33	2	2	2	2	2	2
1010156	139988373934	2019-12-02	1	3		2007-02-09	2	2	1	2	1	1	2	1	1	2	2	2	2	2	2	1	1	55	4	2	2	2	2	2	2	2	2	2	2	2	2	1	2	#NULL!	1	1	40	4	2	1	2	2	2
1010157	13759376651	2019-12-02	1	3		2007-01-08	2	2	1	2	2	0	5	1	1	1	1	2	2	2	1	1	1	39	3	2	2	2	2	2	2	2	2	2	2	2	2	2	1	#NULL!	1	1	37	3	2	2	2	2	2
1010158	13759308750	2019-12-02	1	1		2006-10-21	1	2	1	2	2	0	3	1	1	2	1	2	2	2	2	1	2	#NULL!	4	2	2	2	2	2	2	2	2	2	2	2	2	2	1	#NULL!	1	2	#NULL!	5	2	2	2	2	2
1010159	1533417135	2019-12-02	2	2		2006-03-29	1	2	2	2	1	0	2	1	1	2	2	2	2	2	2	1	1	40	5	2	2	2	2	2	2	2	2	2	2	2	2	2	1	#NULL!	1	1	37	5	2	2	2	2	2
1010160	137699899370	2019-12-02	2	1		2006-04-29	1	2	2	2	1	0	2	1	1	2	2	2	2	2	2	1	1	41	4	2	2	2	2	2	2	2	2	2	2	2	2	2	1	#NULL!	1	1	38	3	2	2	2	2	2
1010161	13759353531	2019-12-02	2	1		2006-10-31	1	2	1	2	1	0	4	1	1	2	2	1	2	1	2	1	1	40	4	2	2	2	2	2	2	2	2	2	2	2	2	2	1	#NULL!	1	1	38	4	2	2	2	2	2
1010162	13618838145	2019-12-02	2	2		2007-08-29	1	2	1	2	2	1	5	1	1	1	1	2	2	2	2	1	1	35	5	2	2	2	2	2	2	2	2	2	2	2	2	2	1	#NULL!	1	1	35	5	2	2	2	2	2
1010163	15125173450	2019-12-02	2	1		2005-08-20	1	2	2	2	2	0	3	1	1	2	1	2	2	2	2	1	1	36	2	2	2	2	2	2	2	2	2	2	2	2	2	1	2	#NULL!	1	1	37	3	2	2	2	2	2
1010164	13408894422	2019-12-02	2	1		2006-07-28	1	2	2	2	2	0	4	1	1	1	1	2	2	2	2	1	1	41	5	2	2	2	2	2	2	2	2	2	2	2	2	2	1	#NULL!	1	1	40	5	2	2	2	2	2
1010165	13988382229	2019-12-02	2	3		2005-10-05	1	2	2	1	1	0	4	1	1	1	2	2	2	2	2	1	1	41	5	2	2	1	2	2	2	2	2	2	2	2	2	2	2	#NULL!	1	1	40	5	2	2	2	2	2
1010166	15287619698	2019-12-02	2	6	Lahu	2006-02-26	1	2	2	1	2	0	3	1	1	2	1	2	2	2	2	1	1	40	4	2	2	2	2	2	2	2	2	2	2	2	2	2	1	#NULL!	1	1	37	4	2	2	2	2	2
1010167	13988391289	2019-12-02	1	1		2003-05-15	2	3	2	2	1	2	3	1	1	1	2	2	2	2	2	1	1	47	4	2	2	2	2	1	2	2	2	2	2	2	2	2	2	#NULL!	1	1	43	3	2	2	2	2	2
1010168	13577959560	2019-12-02	1	1		2003-10-12	1	3	2	2	1	1	3	1	1	1	2	2	2	2	2	1	1	42	5	2	2	2	2	2	2	2	2	2	2	2	2	1	2	#NULL!	1	1	42	5	2	2	2	2	2
1010169	13085312666	2019-12-02	2	6	Lahu	2003-03-10	1	3	2	2	1	1	4	1	1	1	2	2	2	2	2	1	1	48	4	2	2	2	2	2	2	2	2	2	2	2	2	2	1	#NULL!	1	1	43	4	2	2	2	2	2
1010170	15906900386	2019-12-02	1	4		2003-05-30	1	3	2	2	1	0	3	1	1	1	2	2	2	2	2	1	1	45	4	2	2	2	2	2	2	2	2	2	2	2	2	2	1	#NULL!	1	1	39	4	2	2	2	2	2
1010171	15125695859	2019-12-02	2	1		2003-12-04	1	3	2	2	2	0	5	1	1	1	1	2	2	2	2	1	1	41	4	2	2	2	2	2	2	2	2	2	2	2	2	2	1	#NULL!	1	1	38	4	2	2	2	2	2
1010172	13988322430	2019-12-02	2	1		2006-10-01	1	2	2	2	1	0	3	1	1	1	2	2	2	2	2	1	2	#NULL!	5	2	2	2	2	2	2	2	2	2	2	2	2	1	2	#NULL!	1	2	#NULL!	5	2	2	2	2	2
1010173	18788383452	2019-12-02	2	6	Dai	2006-12-02	1	2	2	2	2	1	4	1	1	1	1	2	2	2	2	1	1	47	2	2	2	2	2	2	2	2	2	2	2	2	2	1	2	#NULL!	1	1	36	3	2	2	2	2	2
1010174	15911895338	2019-12-02	2	4		2006-11-10	1	2	2	2	2	0	3	1	1	2	1	2	2	2	2	1	1	40	4	2	2	2	2	2	2	2	2	2	2	2	2	2	1	#NULL!	1	1	39	3	2	2	2	2	2
1010175	13759366058	2019-12-02	1	1		2007-03-22	1	2	1	1	1	0	5	1	1	1	2	1	2	2	2	1	2	#NULL!	5	2	2	2	2	2	2	2	2	2	2	2	2	2	1	#NULL!	1	2	#NULL!	5	2	2	2	2	2
1010176	15974924339	2019-12-02	2	1		2006-01-23	2	2	1	2	2	0	6	1	1	1	1	2	2	2	2	1	1	35	2	2	2	2	2	2	2	2	2	2	2	2	2	2	1	#NULL!	1	1	40	3	2	2	2	2	2
1010177	13988361776	2019-12-02	1	6	Lahu	2007-07-19	1	2	1	1	1	0	2	1	1	2	2	2	2	2	2	1	1	42	0	2	2	2	2	2	2	2	2	2	2	2	2	2	1	#NULL!	1	1	36	4	2	2	2	2	2
1010178	13759358770	2019-12-02	2	1		2002-12-27	1	3	2	2	1	0	6	1	1	1	2	2	1	2	2	1	1	47	4	2	2	2	2	2	2	2	2	2	2	2	2	1	2	#NULL!	1	1	47	4	2	2	2	2	2
1010179	18288351409	2019-12-02	2	1		2002-12-19	1	3	2	2	1	0	3	1	1	2	2	1	2	2	2	1	2	#NULL!	4	2	2	2	2	2	2	2	2	2	2	2	2	2	1	#NULL!	1	1	44	3	2	2	2	2	2
1010180	13988353690	2019-12-02	1	3		2002-12-27	1	3	2	2	1	0	2	1	1	2	2	2	2	2	2	1	1	47	3	2	2	2	2	2	2	2	2	2	2	2	2	2	1	#NULL!	1	1	45	3	2	2	2	2	2
1010181	15925478100	2019-12-02	1	1		2006-06-23	1	2	2	2	1	1	2	1	1	2	2	2	2	2	2	1	1	39	4	2	2	1	2	2	2	2	2	2	2	2	2	2	2	#NULL!	1	1	39	4	2	2	2	2	2
1010182	15987263533	2019-12-02	1	1		2006-01-06	1	2	2	2	2	1	4	1	1	2	1	2	2	2	2	1	1	51	3	2	2	2	2	2	2	2	2	2	2	2	2	2	1	#NULL!	1	2	#NULL!	3	2	2	2	2	2
1010183	15769953117	2019-12-02	2	3		2006-03-26	2	2	2	2	2	0	3	2	2	1	1	2	2	2	2	1	1	37	2	2	2	2	2	2	2	2	2	2	2	2	2	1	2	#NULL!	1	1	35	3	2	2	2	2	2
1010184	13759318106	2019-12-02	1	2		2006-07-10	1	2	2	2	2	0	4	1	1	1	1	2	2	2	2	1	1	44	5	2	2	2	2	2	2	2	2	2	2	2	2	2	1	#NULL!	1	1	38	4	2	2	2	2	2
1010185	14787584129	2019-12-02	1	6	Dai	2006-01-23	2	2	2	2	2	0	6	1	1	1	1	1	2	2	2	1	2	#NULL!	4	2	2	2	2	2	2	2	2	2	2	2	2	2	1	#NULL!	1	1	30	3	2	2	2	2	2
1010186	13759319457	2019-12-02	2	1		2005-11-22	1	2	2	1	1	0	2	1	1	2	2	2	2	2	2	1	1	42	5	2	2	2	2	2	2	2	2	2	2	2	2	2	1	#NULL!	1	1	40	4	2	2	2	2	2
1010187	13988328066	2019-12-02	1	1		2006-01-05	1	2	2	2	1	0	2	1	1	2	2	2	2	2	2	1	1	48	4	2	2	2	2	2	2	2	2	2	2	2	2	2	1	#NULL!	1	1	46	4	2	2	2	2	2
1010188	159069199725	2019-12-02	2	3		2007-01-11	1	2	2	1	2	0	5	2	2	1	2	1	1	2	2	1	2	#NULL!	5	2	2	2	2	2	2	2	2	2	2	2	2	2	1	#NULL!	1	1	39	5	2	2	2	2	2
1010189	13908833558	2019-12-02	1	1		2006-11-10	1	2	2	2	1	1	2	1	1	2	2	2	2	2	2	1	2	#NULL!	3	2	2	2	2	2	2	2	2	2	2	2	2	2	1	#NULL!	1	2	#NULL!	2	2	2	2	2	2
1010190	147690993485	2019-12-02	2	1		2005-11-06	1	2	2	2	1	0	1	2	1	2	2	2	2	2	2	1	1	45	4	2	2	2	2	2	2	2	2	2	2	2	2	2	1	#NULL!	1	2	#NULL!	3	2	2	2	2	2
1010191	13988357677	2019-12-02	1	3		2005-10-31	2	2	2	2	2	0	5	1	1	1	1	2	1	2	2	1	1	43	3	2	2	2	2	2	2	2	2	2	2	2	2	2	1	#NULL!	1	1	41	3	2	2	2	2	2
1010192	15769906376	2019-12-02	2	3		2005-07-21	2	2	2	2	2	1	3	1	1	2	1	2	2	2	2	1	1	42	2	2	2	2	2	2	2	2	2	2	2	2	2	2	1	#NULL!	1	1	40	2	2	2	2	2	2
1010193	13988362627	2019-12-02	2	1		2006-06-11	1	2	2	1	2	0	2	1	2	2	1	2	2	2	2	1	1	40	5	2	2	2	2	2	2	2	2	2	2	2	2	2	1	#NULL!	1	1	39	5	2	2	2	2	2
1010194	15208832783	2019-12-02	1	1		2006-12-23	2	2	1	2	2	0	3	1	1	2	1	2	2	2	2	1	1	41	5	2	2	2	2	2	2	2	2	2	2	2	2	2	1	#NULL!	1	1	31	2	2	2	2	2	2
1010195	139883996575	2019-12-02	1	2		2007-09-27	1	2	1	2	1	0	2	1	1	2	2	2	2	2	2	1	1	43	4	2	2	2	2	2	2	2	2	2	2	2	2	2	1	#NULL!	1	1	39	4	2	2	2	2	2
1010196	15012115735	2019-12-02	1	1		2007-08-01	1	2	1	2	1	0	1	1	2	2	2	2	2	2	2	1	2	#NULL!	0	2	2	2	2	2	2	2	2	2	2	2	2	2	1	#NULL!	1	2	#NULL!	4	2	2	2	2	2
1010197	13577916888	2019-12-02	1	1		2007-06-05	1	2	1	2	2	0	5	1	1	1	1	2	2	2	2	1	1	48	4	2	2	2	2	2	2	2	2	2	2	2	2	1	2	#NULL!	1	1	37	4	2	2	2	2	2
1010198	15368077768	2019-12-02	1	3		2007-08-22	1	2	1	1	1	0	3	1	1	1	2	2	2	2	2	1	1	40	4	2	2	2	2	2	2	2	2	2	2	2	2	2	1	#NULL!	1	1	38	4	2	2	2	2	2
1010199	15334410437	2019-12-02	1	1		2006-08-30	2	2	1	2	2	0	2	2	2	2	2	1	2	2	2	1	1	48	2	2	2	2	2	2	2	2	2	2	2	2	2	2	1	#NULL!	1	1	48	2	2	2	2	2	2
1010200	13578337069	2019-12-02	1	6	Bulang	2007-08-22	1	2	1	2	2	0	3	1	1	2	1	2	2	2	2	1	1	40	5	2	2	2	2	2	2	2	2	2	2	2	2	2	1	#NULL!	1	1	39	5	2	2	2	2	2
1010201	159906939145	2019-12-02	1	1		2004-12-21	2	2	2	2	2	1	6	1	1	1	1	1	2	1	2	1	1	45	2	2	2	2	2	2	1	2	2	1	2	2	2	2	2	#NULL!	1	1	45	3	2	2	2	2	2
1010202	13578308628	2019-12-02	2	6	Dai	2006-07-04	1	2	2	2	1	0	3	1	1	1	2	1	1	2	2	1	1	36	5	2	2	2	2	2	2	2	2	2	2	2	2	2	1	#NULL!	1	1	34	5	2	2	2	2	2
1010203	139870064427	2019-12-02	1	1		2005-07-22	1	2	2	1	1	1	3	1	1	1	2	2	2	2	2	1	2	#NULL!	5	2	2	2	2	2	2	2	2	2	2	2	2	2	1	#NULL!	1	2	#NULL!	5	2	2	2	2	2
1010204	13988317635	2019-12-02	1	1		2005-08-01	1	2	2	2	1	0	3	1	1	1	2	2	2	2	2	1	1	41	4	2	2	2	2	2	2	2	2	2	2	2	2	2	1	#NULL!	1	1	42	5	2	2	2	2	2
1010205	15987278382	2019-12-02	2	1		2006-05-15	1	2	2	2	1	0	2	1	2	2	2	1	2	2	2	2	#NULL!	#NULL!	#NULL!	#NULL!	#NULL!	#NULL!	#NULL!	#NULL!	#NULL!	#NULL!	#NULL!	#NULL!	#NULL!	#NULL!	#NULL!	#NULL!	#NULL!	3	1	1	36	4	2	2	2	2	2
1010206	13987031580	2019-12-02	1	1		2006-04-01	1	2	2	2	1	0	2	1	1	2	2	2	2	2	2	1	1	41	4	2	2	1	2	2	2	2	2	2	2	2	2	2	2	#NULL!	1	1	39	5	2	2	2	2	2
1010207	13759372888	2019-12-02	2	1		2003-12-13	1	3	2	2	1	1	2	1	1	2	2	2	2	2	2	1	1	44	5	2	2	2	2	2	2	2	2	2	2	2	2	2	1	#NULL!	1	1	43	5	2	2	2	2	2
1010208	18587056191	2019-12-02	2	1		2007-09-12	2	2	1	2	2	1	3	2	1	2	2	2	2	2	2	1	1	49	5	2	2	2	2	2	2	2	2	2	2	2	2	2	1	#NULL!	1	1	43	2	2	2	2	2	2
1010209	19988307286	2019-12-02	1	1		2003-11-02	1	3	2	1	1	1	1	2	1	2	2	2	2	2	2	1	1	47	2	2	2	2	2	2	2	2	2	2	2	2	2	1	2	#NULL!	1	1	49	3	2	2	2	2	2
1010210	18288332212	2019-12-02	1	1		2002-10-08	2	3	2	2	1	0	2	1	1	2	2	2	2	2	2	1	1	41	4	2	2	2	2	2	2	2	2	2	2	2	2	2	1	#NULL!	1	1	40	3	2	2	2	2	2
1010211	15758648418	2019-12-02	1	1		2003-02-16	1	3	2	2	1	0	1	1	2	2	2	2	2	2	2	1	1	47	4	2	2	2	2	2	2	2	2	2	2	2	2	2	1	#NULL!	1	1	48	4	2	2	2	2	2
1010212	15287604915	2019-12-02	2	1		2003-10-28	2	3	2	2	1	0	3	1	1	1	2	2	2	2	2	1	1	42	3	2	2	2	2	2	2	2	2	2	2	2	2	2	1	#NULL!	1	1	38	3	2	2	2	2	2
1010213	13988351063	2019-12-02	2	4		2003-02-15	1	3	2	2	2	0	3	1	1	2	1	2	2	2	2	1	1	52	2	2	2	1	2	2	2	2	2	2	2	2	2	2	2	#NULL!	1	1	49	3	2	2	2	2	2
1010214	151265578544	2019-12-02	2	1		2003-06-29	2	3	2	2	2	0	2	1	1	2	2	2	2	2	2	1	1	49	2	2	2	2	2	2	2	2	2	2	2	2	2	2	1	#NULL!	1	1	44	2	2	2	2	2	2
1010215	15887980318	2019-12-02	1	3		2002-02-13	2	3	2	2	2	0	3	2	1	2	1	2	2	2	2	1	1	45	3	2	2	2	2	2	2	2	2	2	2	2	2	2	1	#NULL!	1	1	37	3	2	2	2	2	2
1010216	15012099019	2019-12-02	1	1		2007-07-28	1	2	1	2	1	0	3	1	2	1	2	1	2	2	2	1	2	#NULL!	3	2	2	2	2	2	2	2	2	2	2	2	2	2	1	#NULL!	1	1	40	3	2	2	2	2	2
1010217	13988312632	2019-12-02	2	1		2006-05-30	1	2	2	2	2	0	3	1	1	2	1	2	2	2	2	1	1	41	4	2	2	2	2	2	2	2	2	2	2	2	2	2	1	#NULL!	1	1	36	3	2	2	2	2	2
1010218	139908832132	2019-12-02	1	6	Dai	2006-10-20	1	2	1	2	1	0	4	1	1	1	2	2	2	2	2	1	2	#NULL!	3	2	2	2	2	2	2	2	2	2	2	2	2	2	1	#NULL!	1	2	#NULL!	4	2	2	2	2	2
1010219	15925278086	2019-12-02	1	3		2006-08-01	1	2	2	2	2	0	3	1	1	2	1	2	2	2	2	1	2	#NULL!	4	2	2	1	2	2	2	2	2	2	2	2	2	2	2	#NULL!	1	2	#NULL!	4	2	2	2	2	2
1010220	18088366609	2019-12-02	1	2		2006-08-21	1	2	1	1	1	0	7	1	1	2	2	2	1	2	2	1	1	49	4	2	2	2	2	2	2	2	2	2	2	2	2	2	1	#NULL!	1	1	43	3	2	2	2	2	2
1010221	15911892307	2019-12-02	1	2		2006-10-17	2	2	1	2	1	1	2	1	1	2	2	2	2	2	2	1	1	56	3	2	2	2	2	2	2	2	2	2	2	2	2	2	1	#NULL!	1	2	#NULL!	2	2	2	2	2	2
1010222	18214038416	2019-12-02	2	1		2004-04-27	1	3	1	2	1	0	3	1	1	1	2	2	2	2	2	1	1	48	5	2	2	2	2	2	2	2	2	2	2	2	2	2	1	#NULL!	1	1	45	5	2	2	2	2	2
1010223	13988360251	2019-12-02	1	1		2003-06-06	1	3	1	2	2	0	3	1	1	2	1	2	2	2	2	1	1	44	3	2	2	2	2	2	2	2	2	2	2	2	2	2	1	#NULL!	1	1	45	3	2	2	2	2	2
1010224	13578319044	2019-12-02	2	1		2002-10-27	1	3	2	2	2	0	2	1	1	2	2	2	2	2	2	1	1	49	3	2	2	2	2	2	2	2	2	2	2	2	2	2	1	#NULL!	1	1	48	3	2	2	2	2	2
1010225	13988376808	2019-12-02	2	1		2003-04-22	2	3	2	2	1	0	2	1	2	1	2	2	2	2	2	1	1	47	2	1	2	2	2	2	2	2	2	2	2	2	2	2	2	#NULL!	1	1	36	3	1	1	2	2	2
1010226	13759350031	2019-12-02	2	6	Dai	2002-10-25	1	3	2	2	1	0	4	1	1	1	2	2	2	1	2	1	1	46	3	2	2	2	2	2	2	2	2	2	2	2	2	2	1	#NULL!	1	1	45	4	2	2	2	2	2
1010227	13578318160	2019-12-02	2	1		2002-12-15	1	3	2	2	2	1	4	1	1	1	1	2	2	2	2	1	1	40	3	2	2	1	2	2	2	2	2	2	2	2	2	2	2	#NULL!	1	1	45	4	2	2	2	2	2
1010228	137599381542	2019-12-02	2	3		2003-04-07	1	3	2	2	1	1	2	1	1	2	2	2	2	2	2	1	1	46	4	2	2	2	2	2	2	2	2	2	2	2	2	2	1	#NULL!	1	1	43	4	2	2	2	2	2
1010229	13577959428	2019-12-02	2	1		2007-04-26	2	2	1	2	1	0	2	1	1	2	2	2	2	2	2	1	2	#NULL!	3	2	2	2	2	2	2	2	2	2	2	2	2	2	1	#NULL!	1	2	#NULL!	0	2	2	2	2	2
1010230	13759355886	2019-12-02	1	6	Bulang	2006-05-03	1	2	2	1	1	0	2	1	1	2	2	2	2	2	2	1	1	50	4	2	2	2	2	2	2	2	2	2	2	2	2	2	1	#NULL!	1	1	51	5	2	2	2	2	2
1010231	18388915812	2019-12-02	1	1		2006-09-05	1	2	1	2	1	1	2	1	1	2	2	2	2	2	2	1	1	43	2	2	2	1	1	2	2	2	2	2	2	2	2	2	2	#NULL!	1	1	42	2	2	2	1	2	2
1010232	15987272508	2019-12-02	2	1		2005-11-16	2	2	2	2	2	0	3	1	1	2	1	2	2	2	2	1	2	#NULL!	3	2	2	2	2	2	2	2	2	2	2	2	2	2	1	#NULL!	1	2	#NULL!	1	2	2	2	2	2
1010233	15894498068	2019-12-02	2	6	Dai	2007-09-14	1	2	1	2	1	2	8	1	1	1	2	1	1	1	2	1	1	41	0	2	2	2	2	2	2	2	2	2	2	2	2	1	2	#NULL!	1	1	40	4	2	2	2	2	2
1010234	18896219643	2019-12-02	1	1		2002-07-11	2	3	2	2	2	0	3	1	1	2	1	2	2	2	2	1	2	#NULL!	3	2	2	2	2	2	2	2	2	2	2	2	2	1	2	#NULL!	1	2	#NULL!	1	2	2	2	2	2
1010235	15708833318	2019-12-02	2	3		2002-12-10	2	3	1	2	2	0	5	1	1	1	1	2	2	2	2	1	1	49	2	2	2	2	2	2	2	2	2	2	2	2	2	2	1	#NULL!	1	1	49	3	2	2	2	2	2
1010236	18724906408	2019-12-02	2	1		2003-11-04	2	3	2	2	2	1	5	1	1	1	1	2	2	2	2	1	1	41	3	2	2	2	2	2	2	2	2	2	2	2	2	1	2	#NULL!	1	1	36	2	2	2	2	2	2
1010237	15012084056	2019-12-02	1	3		2007-09-20	1	2	1	2	1	0	2	1	1	2	2	2	2	2	2	1	1	36	3	2	2	2	2	2	2	2	2	2	2	2	2	2	1	#NULL!	1	1	30	2	2	2	2	2	2
1010238	13988329490	2019-12-02	1	1		2007-03-30	1	2	1	2	2	0	4	2	1	1	2	2	2	2	1	1	1	45	3	2	2	2	2	2	2	2	2	2	2	2	2	1	2	#NULL!	1	1	36	4	2	2	2	2	2
1010239	139883997363	2019-12-02	2	1		2007-04-02	2	2	1	2	1	0	4	1	1	1	2	2	2	2	2	1	1	42	3	2	2	2	2	2	2	2	2	2	2	2	2	2	1	#NULL!	1	1	42	4	2	2	1	2	2
1010240	13985374047	2019-12-02	1	6	Bulang	2006-04-23	1	2	2	2	2	0	3	1	2	1	1	2	2	2	2	1	1	40	5	2	2	2	2	2	2	2	2	2	2	2	2	2	1	#NULL!	1	1	41	5	2	2	2	2	2
1010241	13529629118	2019-12-02	1	3		2007-01-01	1	2	1	2	2	0	4	1	1	2	1	2	2	2	2	1	1	41	2	2	2	2	2	2	2	2	2	2	2	2	2	2	1	#NULL!	1	1	42	3	2	2	2	2	2
1010242	15987266637	2019-12-02	2	1		2007-03-24	1	2	1	2	2	0	3	1	1	2	1	2	2	2	2	1	1	48	3	2	2	2	2	2	2	2	2	2	2	2	2	2	1	#NULL!	1	1	39	2	2	2	2	2	2
1010243	18088339288	2019-12-02	2	5		2007-06-21	1	2	1	2	1	0	4	1	1	1	2	2	2	2	2	1	1	45	4	2	2	2	2	2	2	2	2	2	2	2	2	2	1	#NULL!	1	1	39	4	2	2	2	2	2
1010244	13988355129	2019-12-02	2	6	Dai	2006-01-08	1	2	2	2	2	0	5	1	1	1	1	2	2	2	2	1	1	45	5	2	2	2	2	2	2	2	2	2	2	2	2	2	1	#NULL!	1	1	41	5	2	2	2	2	2
1010245	13988333198	2019-12-02	1	1		2002-08-18	1	3	2	2	1	0	2	1	1	2	2	2	2	2	2	1	1	48	5	2	2	1	2	2	2	2	2	2	2	2	2	2	2	#NULL!	1	1	47	5	2	2	2	2	2
1010246	15198605626	2019-12-02	1	1		2002-03-20	2	3	2	2	1	3	3	1	1	2	2	2	2	2	2	1	1	41	4	2	2	2	2	2	2	2	2	2	2	2	2	2	1	#NULL!	1	1	40	4	2	2	2	2	2
1010247	13988397439	2019-12-02	1	6	Lahu	2003-07-06	1	3	2	2	1	0	2	1	1	2	2	2	2	2	2	1	1	43	4	2	2	1	2	2	2	2	2	2	2	2	2	2	2	#NULL!	1	1	40	4	2	2	2	2	2
1010248	13988350538	2019-12-02	2	3		2003-04-06	1	3	2	2	1	0	2	1	1	2	2	2	2	2	2	1	1	44	4	2	2	1	2	2	2	2	2	2	2	2	2	1	2	#NULL!	1	1	44	5	2	2	2	2	2
1010249	13988361470	2019-12-02	1	4		2003-08-12	1	3	2	2	1	0	3	1	1	1	2	2	2	2	2	1	1	46	5	2	2	2	1	2	2	2	1	2	2	2	2	2	2	#NULL!	1	1	42	4	2	2	2	2	2
1010250	15808692393	2019-12-02	2	1		2003-10-09	1	3	2	2	1	0	2	1	1	2	2	2	2	2	2	1	1	41	4	2	2	2	2	2	2	2	2	2	2	2	2	2	1	#NULL!	1	1	40	5	2	2	2	2	2
1010251	15012062439	2019-12-02	1	3		2003-11-15	2	3	2	2	2	0	3	1	1	2	1	2	2	2	2	1	1	46	4	2	2	2	2	2	2	2	2	2	2	2	2	2	1	#NULL!	1	1	40	2	2	2	2	2	2
1010252	15368830883	2019-12-02	1	6	Hani	2006-05-31	1	2	1	2	1	0	4	1	1	1	2	1	2	2	2	1	1	50	0	2	2	1	2	2	1	2	1	2	2	2	2	2	2	#NULL!	1	1	44	5	2	2	2	2	2
1010253	15012048243	2019-12-02	2	6	Dai	2003-02-03	1	3	2	2	2	0	4	1	1	1	1	2	2	2	2	1	1	49	3	2	2	1	2	2	2	2	2	2	2	2	2	2	2	#NULL!	1	1	48	3	2	2	2	2	2
1010254	13759310632	2019-12-02	2	3		2003-08-31	1	3	2	2	1	0	2	1	1	2	2	2	2	2	2	1	1	43	5	2	2	2	2	2	2	2	2	2	2	2	2	2	1	#NULL!	1	1	42	5	2	2	2	2	2
1010255	18788300139	2019-12-02	2	1		2002-12-22	1	3	2	2	2	0	4	1	1	1	2	2	2	2	2	1	1	47	3	2	2	2	2	2	2	2	2	2	2	2	2	1	2	#NULL!	1	1	41	2	2	2	2	2	2
1010256	15906929989	2019-12-02	2	3		2003-02-01	1	3	2	2	2	0	3	1	1	2	1	2	2	2	2	1	1	43	0	2	2	2	2	2	2	2	2	2	2	2	2	2	1	#NULL!	1	1	39	0	2	2	2	2	2
1010257	15368835858	2019-12-02	1	2		2006-08-08	1	2	2	2	2	0	5	1	1	1	1	2	2	2	2	1	1	47	3	2	2	2	2	2	2	2	2	2	2	2	2	2	1	#NULL!	1	1	45	3	2	2	2	2	2
1010258	13988355560	2019-12-02	1	1		2006-01-08	2	2	2	2	1	1	3	1	1	2	2	2	2	2	1	1	1	45	5	2	2	2	2	2	2	2	2	2	2	2	2	2	1	#NULL!	1	1	45	3	2	2	2	2	2
1010259	15334410813	2019-12-02	1	1		2005-08-13	1	2	2	2	2	0	3	1	1	2	1	2	2	2	2	1	1	36	4	2	2	2	2	2	2	2	2	2	2	2	2	2	1	#NULL!	1	1	34	3	2	2	2	2	2
1010260	13708838277	2019-12-02	1	1		2005-10-16	1	2	2	2	1	0	2	1	1	2	2	2	2	2	2	1	1	41	4	2	2	2	2	2	2	2	2	2	2	2	2	2	1	#NULL!	1	1	39	4	2	2	2	2	2
1010261	15987257543	2019-12-02	2	1		2005-09-08	1	2	2	1	1	0	2	1	1	2	2	2	2	2	2	1	1	45	3	2	2	2	2	2	2	2	2	2	2	2	2	1	2	#NULL!	1	1	37	2	2	2	2	1	2
1010262	15906962798	2019-12-02	2	1		2005-07-07	1	2	2	2	2	1	2	1	1	2	2	2	2	2	2	1	1	50	3	2	2	2	2	2	2	2	2	2	2	2	2	2	1	#NULL!	1	1	46	1	2	2	2	2	2
1010263	13988321725	2019-12-02	2	1		2006-10-26	1	2	2	2	2	1	10	1	1	2	1	1	2	1	2	1	1	38	4	2	2	2	2	2	2	2	2	2	2	2	2	2	1	#NULL!	1	1	39	4	2	2	2	2	2
1010264	15825015118	2019-12-02	2	1		2007-04-05	1	2	1	2	2	0	4	1	1	2	1	2	2	2	2	1	1	51	3	2	2	2	2	2	2	2	2	2	2	2	2	2	1	#NULL!	1	1	47	3	2	2	2	2	2
1010265	15125650077	2019-12-02	2	6	Dai	2007-07-27	1	2	1	2	1	0	2	1	1	2	2	2	2	2	2	1	1	36	0	2	2	2	2	2	2	2	2	2	2	2	2	2	1	#NULL!	1	1	36	0	2	2	2	2	2
1010266	13759366909	2019-12-02	2	1		2006-11-17	1	2	1	2	2	0	5	1	1	1	1	2	2	2	2	1	1	40	4	2	2	2	2	2	2	2	2	2	2	2	2	2	1	#NULL!	1	1	36	4	2	2	2	2	2
1010267	13578331590	2019-12-02	2	3		2007-08-17	1	2	1	2	2	0	4	1	1	1	1	2	2	2	2	1	1	40	3	2	2	2	2	2	2	2	2	2	2	2	2	2	1	#NULL!	1	1	35	3	2	2	2	2	2
1010268	13988375833	2019-12-02	2	1		2003-01-25	1	3	2	1	1	0	2	1	1	2	2	2	2	2	2	1	1	43	5	2	2	2	2	2	2	2	2	2	2	2	2	2	1	#NULL!	1	1	40	5	2	2	2	2	2
1010269	13988351640	2019-12-02	2	3		2006-12-12	2	2	1	2	1	3	2	1	1	2	2	2	2	2	2	1	1	40	4	2	2	2	2	2	2	2	2	2	2	2	2	2	1	#NULL!	1	1	38	4	2	2	2	2	2
1010270	13987036964	2019-12-02	2	1		2007-01-05	1	2	1	2	1	0	3	1	2	2	2	2	2	2	2	1	1	43	4	2	2	2	2	2	2	2	2	2	2	2	2	2	1	#NULL!	1	1	40	3	2	2	2	2	2
1010271	13759358056	2019-12-02	1	2		2003-01-24	1	3	2	2	1	0	5	1	1	1	2	1	2	2	2	1	1	54	5	2	2	2	2	2	2	2	2	2	2	2	2	2	1	#NULL!	1	1	43	5	2	2	2	2	2
1010272	15887983696	2019-12-02	1	3		2003-02-25	2	3	2	2	1	2	2	1	1	2	2	2	2	2	2	1	2	#NULL!	3	2	2	2	2	2	2	2	2	2	2	2	2	2	1	#NULL!	1	2	#NULL!	2	2	2	2	2	2
1010273	13408882667	2019-12-02	1	1		2002-07-25	1	3	2	2	2	1	4	1	1	1	1	2	2	2	2	1	1	49	3	2	2	2	2	2	2	2	2	2	2	2	2	2	1	#NULL!	1	1	45	3	2	2	2	2	2
1010274	13529987038	2019-12-02	1	1		2002-11-12	1	3	2	2	2	0	3	1	1	2	1	2	2	2	2	1	2	#NULL!	4	2	2	2	2	2	2	2	2	2	2	2	2	2	1	#NULL!	1	2	#NULL!	4	2	2	2	2	2
1010275	15906943751	2019-12-02	1	1		2002-07-31	1	3	2	2	1	1	5	1	2	2	2	2	1	2	2	1	1	41	5	2	2	2	2	2	2	2	2	2	2	2	2	2	1	#NULL!	1	1	39	5	2	2	2	2	2
1010276	13759342685	2019-12-02	1	3		2003-07-24	1	3	2	2	1	1	3	1	1	1	2	2	2	2	2	1	1	43	5	2	2	2	2	2	2	2	2	2	2	2	2	1	2	#NULL!	1	1	40	5	2	2	2	2	2
1010277	13578310933	2019-12-02	2	1		2003-04-09	2	3	2	2	2	0	3	1	1	2	1	2	2	2	2	1	1	45	2	2	2	2	2	2	2	2	2	2	2	2	2	2	1	#NULL!	1	1	45	2	2	2	2	2	2
1010278	17787214282	2019-12-02	2	1		2002-08-11	1	3	2	2	2	0	4	1	1	1	1	2	2	2	2	1	1	40	3	2	2	2	2	2	2	2	2	2	2	2	2	2	1	#NULL!	1	1	43	3	2	2	2	2	2
1010279	15008722618	2019-12-02	2	6	Lahu	2003-08-22	2	3	2	2	2	0	4	1	1	2	1	2	2	2	2	1	2	#NULL!	3	2	2	2	2	2	2	2	2	2	2	2	2	2	1	#NULL!	1	2	#NULL!	1	2	2	2	2	2
1010280	13578312765	2019-12-02	2	6	Lahu	2002-06-04	1	3	2	2	2	1	5	1	1	1	1	2	2	2	2	1	1	47	4	2	2	2	2	2	2	2	2	2	2	2	2	2	1	#NULL!	1	1	40	3	2	2	2	2	2
1010281	15758669575	2019-12-02	2	1		2002-12-30	2	3	2	2	2	0	1	1	2	2	2	2	1	2	2	2	#NULL!	#NULL!	#NULL!	#NULL!	#NULL!	#NULL!	#NULL!	#NULL!	#NULL!	#NULL!	#NULL!	#NULL!	#NULL!	#NULL!	#NULL!	#NULL!	#NULL!	12	1	1	46	3	2	2	2	2	2
1010282	18288301960	2019-12-02	1	1		2003-08-16	1	3	2	2	1	0	1	1	2	2	2	2	2	2	2	2	#NULL!	#NULL!	#NULL!	#NULL!	#NULL!	#NULL!	#NULL!	#NULL!	#NULL!	#NULL!	#NULL!	#NULL!	#NULL!	#NULL!	#NULL!	#NULL!	#NULL!	7	1	1	48	5	2	2	2	2	2
1010283	15240930270	2019-12-02	1	1		2007-03-25	1	2	1	2	1	1	3	1	2	2	2	2	2	1	2	1	1	53	5	2	2	1	2	2	2	2	2	2	2	2	2	2	2	#NULL!	1	1	48	3	2	2	2	2	2
1010284	13988342239	2019-12-02	1	1		2006-12-23	1	2	1	1	1	0	2	1	1	2	2	2	2	2	2	1	2	#NULL!	5	2	2	2	2	2	2	2	2	2	2	2	2	2	1	#NULL!	1	2	#NULL!	5	2	2	2	2	2
1010285	13988331973	2019-12-02	1	1		2007-05-18	1	2	1	2	2	1	4	1	1	2	1	2	2	2	2	1	2	#NULL!	4	2	2	2	2	2	2	2	2	2	2	2	2	2	1	#NULL!	1	2	#NULL!	4	2	2	2	2	2
1010286	150966780899	2019-12-02	2	1		2005-09-07	1	2	2	2	2	0	1	2	2	1	2	2	2	2	2	1	1	37	4	2	2	2	2	2	2	2	2	2	2	2	2	1	2	#NULL!	1	1	35	4	2	2	2	2	2
1010287	18886208487	2019-12-02	2	6	Dai	2006-10-21	2	2	1	2	2	1	6	1	1	1	1	2	2	2	2	1	1	37	3	2	2	2	2	2	2	2	2	2	2	2	2	2	1	#NULL!	1	1	33	3	2	2	2	2	2
1010288	15906915080	2019-12-02	2	5		2006-12-12	1	2	1	2	2	0	2	1	1	2	2	2	2	2	2	1	1	43	4	2	2	2	2	2	2	2	2	2	2	2	2	2	1	#NULL!	1	1	36	2	1	2	2	2	2
1010289	13648793898	2019-12-02	1	1		2007-04-24	1	2	1	2	2	1	4	1	1	1	1	2	2	2	2	1	1	42	4	2	2	2	2	2	2	2	2	2	2	2	2	2	1	#NULL!	1	1	43	4	2	2	2	2	2
1010290	15908835253	2019-12-02	1	1		2007-08-23	1	2	1	2	2	1	3	1	1	2	1	2	2	2	2	1	1	36	3	2	2	2	2	2	2	2	2	2	2	2	2	2	1	#NULL!	1	1	35	3	2	2	2	2	2
1010291	15338588708	2019-12-02	1	2		2006-11-05	1	2	1	2	2	0	8	1	1	2	1	2	1	1	2	1	1	37	4	2	2	2	2	2	2	2	2	2	2	2	2	2	1	#NULL!	1	1	32	3	2	2	2	2	2
1010292	18908832186	2019-12-02	1	3		2006-04-05	1	2	1	2	2	0	7	1	1	2	1	2	1	2	2	1	1	34	3	2	2	2	2	2	2	2	2	2	2	2	2	2	1	#NULL!	1	1	32	3	2	2	2	2	2
1010293	18708821535	2019-12-02	1	1		2006-12-15	2	2	2	2	2	0	4	2	2	2	2	1	1	2	2	1	2	#NULL!	3	2	2	2	2	2	2	2	2	2	2	2	2	2	1	#NULL!	1	2	#NULL!	2	2	2	2	2	2
1010294	13988333718	2019-12-02	1	1		2006-04-29	1	2	2	2	1	0	3	1	1	2	2	1	2	2	2	1	1	41	5	2	2	2	2	2	2	2	2	2	2	2	2	2	1	#NULL!	1	1	40	5	2	2	2	2	2
1010295	15087882853	2019-12-02	2	6	Dai	2006-08-04	1	2	2	2	2	0	3	1	1	2	1	2	2	2	2	1	2	#NULL!	3	2	2	2	2	2	2	2	2	2	2	2	2	2	1	#NULL!	1	2	#NULL!	2	2	2	2	2	2
1010296	13578318330	2019-12-02	2	6	Dai	2006-03-21	1	2	2	1	1	0	2	1	1	2	2	2	2	2	2	1	2	#NULL!	4	2	2	2	2	2	2	2	2	2	2	2	2	2	1	#NULL!	1	2	#NULL!	4	2	2	2	2	2
1010297	15987252522	2019-12-02	1	1		2006-03-06	1	2	2	2	1	1	2	1	1	2	2	2	2	2	2	1	1	43	5	2	2	2	2	2	2	2	2	2	2	2	2	1	2	#NULL!	1	1	40	5	2	2	2	2	2
1010298	139987012788	2019-12-02	1	1		2006-05-27	2	2	2	2	2	0	2	1	1	2	2	2	2	2	2	1	1	45	3	2	2	2	2	2	2	2	2	2	2	2	2	2	1	#NULL!	1	1	44	3	2	2	2	2	2
1010299	15911279807	2019-12-02	1	1		2005-07-28	2	2	2	2	2	1	9	1	1	1	1	1	1	2	2	1	2	#NULL!	4	2	2	2	2	2	2	2	2	2	2	2	2	2	1	#NULL!	1	2	#NULL!	4	2	2	2	2	2
1010300	13578192121	2019-12-02	2	1		2006-02-23	1	2	2	2	2	0	2	1	1	2	2	2	2	2	2	1	1	45	3	2	2	2	2	2	2	2	2	2	2	2	2	1	2	#NULL!	1	1	41	4	2	2	2	2	2
1010301	15987256379	2019-12-02	1	6	Lahu	2007-02-22	1	2	1	2	1	0	2	1	1	2	2	2	2	2	2	1	1	34	5	2	2	2	2	2	2	2	2	2	2	2	2	2	1	#NULL!	1	1	33	5	2	2	2	1	2
1010302	13988393500	2019-12-02	2	1		2005-12-20	2	2	2	2	2	0	3	1	1	2	1	2	2	2	2	1	1	44	3	2	2	2	2	2	2	2	2	2	2	2	2	2	1	#NULL!	1	1	42	4	2	2	2	2	2
1010303	18408850676	2019-12-02	2	1		2005-05-15	1	2	2	1	2	0	5	1	1	1	1	2	2	2	2	1	1	37	3	2	2	2	2	2	2	2	2	2	2	2	2	2	1	#NULL!	1	1	36	3	2	2	2	2	2
1010304	13578445347	2019-12-02	1	3		2006-06-18	1	2	2	2	1	0	3	1	1	1	2	2	2	2	2	1	1	47	4	2	2	1	2	2	2	2	2	2	2	2	2	2	2	#NULL!	1	1	43	4	2	2	2	2	2
1010305	13988300918	2019-12-02	2	1		2006-01-12	1	2	2	2	1	0	2	1	1	2	2	2	2	2	2	1	1	41	4	2	2	2	2	2	2	2	2	2	2	2	2	2	1	#NULL!	1	1	36	3	2	2	2	2	2
1010306	14769081986	2019-12-02	2	1		2005-10-24	2	2	2	2	1	1	2	1	1	2	2	2	2	2	2	1	1	37	3	2	2	2	2	2	2	2	2	2	2	2	2	2	1	#NULL!	1	1	37	3	2	2	2	2	2
1010307	13988368181	2019-12-02	1	3		2005-09-27	1	2	2	2	1	0	2	1	1	2	2	2	2	2	2	1	2	#NULL!	5	2	2	2	1	2	2	2	2	2	2	2	2	2	2	#NULL!	2	#NULL!	#NULL!	#NULL!	#NULL!	#NULL!	#NULL!	#NULL!	#NULL!
1010308	13578319255	2019-12-02	2	1		2006-06-14	1	2	2	2	2	0	4	1	2	1	1	2	2	2	2	2	#NULL!	#NULL!	#NULL!	#NULL!	#NULL!	#NULL!	#NULL!	#NULL!	#NULL!	#NULL!	#NULL!	#NULL!	#NULL!	#NULL!	#NULL!	#NULL!	#NULL!	10	1	1	43	2	2	2	2	2	2
1010309	13578308443	2019-12-02	2	5		2007-12-14	1	2	1	2	1	2	4	1	1	1	2	2	2	2	2	1	1	38	5	2	2	2	2	2	2	2	2	2	2	2	2	2	1	#NULL!	1	1	36	5	2	2	2	2	2
1010310	13987935094	2019-12-02	2	1		2007-06-21	1	2	1	2	1	0	2	1	1	2	2	2	2	2	2	1	1	45	5	2	2	2	2	2	2	2	2	2	2	2	2	2	1	#NULL!	1	1	47	5	2	2	1	2	2
1010311	15908835030	2019-12-02	1	3		2006-12-01	1	2	2	1	1	0	2	1	1	2	2	2	2	2	2	1	1	42	5	2	2	2	2	2	2	2	2	2	2	2	2	1	2	#NULL!	1	1	43	5	2	2	2	2	2
1010312	13759329559	2019-12-02	1	5		2005-12-18	1	2	2	2	2	0	4	1	1	2	1	2	2	2	2	1	1	39	1	2	2	2	2	2	2	2	2	2	2	2	2	2	1	#NULL!	1	1	38	3	2	2	2	2	2
1010313	13408888825	2019-12-02	1	1		2005-12-20	1	2	2	2	1	1	2	1	1	2	2	2	2	2	2	1	1	39	4	2	2	2	2	2	2	2	1	2	2	2	2	2	2	#NULL!	1	1	39	4	2	2	2	2	2
1010314	18088336852	2019-12-02	1	1		2006-04-13	1	2	2	2	2	2	1	2	1	2	2	2	2	2	2	1	2	#NULL!	0	2	2	2	2	2	2	2	2	2	2	2	2	2	1	#NULL!	1	1	40	3	2	2	2	2	2
1010315	15825016215	2019-12-02	2	1		2005-05-25	2	2	2	2	2	1	6	1	2	1	1	2	2	2	2	1	1	53	4	2	2	2	2	2	2	2	2	2	2	2	2	2	1	#NULL!	1	1	39	3	2	2	2	2	2
1010316	13759312861	2019-12-02	2	3		2006-06-26	1	2	2	2	1	0	2	1	1	2	2	2	2	2	2	1	1	38	4	2	2	2	2	2	2	2	2	2	2	2	2	2	1	#NULL!	1	1	37	3	2	2	2	2	2
1010317	18308835834	2019-12-02	2	6	Dai	2002-09-18	1	3	2	2	1	0	7	1	1	2	2	2	2	2	2	1	1	50	5	2	2	1	2	2	2	2	2	2	2	2	2	1	2	#NULL!	1	1	45	4	2	2	2	2	2
1010318	13320498257	2019-12-02	1	3		2003-05-21	1	3	2	2	1	1	6	2	2	2	2	2	2	2	1	1	1	42	3	2	2	2	2	2	2	2	2	2	2	2	2	2	1	#NULL!	1	1	42	4	2	2	2	2	2
1010319	18408837198	2019-12-02	1	1		2003-10-02	1	3	2	2	1	0	2	1	1	2	2	2	2	2	2	1	1	40	4	2	2	1	2	2	2	2	2	2	2	1	2	2	2	#NULL!	1	1	41	5	2	2	2	2	2
1010320	13578308391	2019-12-02	2	1		2003-03-15	1	3	2	2	1	0	2	1	1	2	2	2	2	2	2	1	2	#NULL!	5	2	2	1	2	2	2	2	2	2	2	2	2	2	2	#NULL!	1	1	42	4	2	2	2	2	2
1010321	18806900048	2019-12-02	2	3		2003-05-14	2	3	2	2	1	0	2	1	1	2	2	2	2	2	2	1	1	52	5	2	2	2	2	2	2	2	2	2	2	2	2	1	2	#NULL!	1	1	43	4	2	2	1	2	2
1010322	13578328880	2019-12-02	1	3		2003-01-08	1	3	2	2	1	0	2	1	1	2	2	2	2	2	2	1	1	46	4	2	2	1	2	2	2	2	2	2	2	2	2	2	2	#NULL!	1	1	45	4	2	2	2	2	2
1010323	18908832396	2019-12-02	1	1		2003-08-11	1	3	2	2	1	0	2	1	1	2	2	2	2	2	2	1	1	42	5	2	2	2	2	2	2	2	2	2	2	2	2	2	1	#NULL!	1	1	38	5	2	2	2	2	2
1010324	13988312909	2019-12-02	1	6	Bulang	2002-11-06	1	3	2	2	1	0	4	1	1	2	2	2	2	2	1	1	1	49	5	2	2	2	2	2	2	2	2	2	2	2	2	2	1	#NULL!	1	1	47	5	2	2	2	2	2
1010325	13988332720	2019-12-02	1	2		2002-12-17	1	3	2	2	1	1	2	1	1	2	2	2	2	2	2	1	1	47	5	2	2	2	2	2	2	2	2	2	2	2	2	2	1	#NULL!	1	1	39	4	2	2	2	2	2
1010326	15287629614	2019-12-02	2	1		2001-09-19	2	3	2	2	2	1	3	1	1	2	1	2	2	2	2	1	1	42	2	2	2	2	2	2	2	2	2	2	2	2	2	2	1	#NULL!	1	1	42	1	2	1	2	2	2
1010327	18388935848	2019-12-02	2	1		2002-08-16	2	3	2	2	2	0	4	1	1	2	1	2	2	2	2	1	1	47	1	2	2	2	2	2	2	2	2	2	2	2	2	1	2	#NULL!	1	1	42	1	2	2	2	2	2
1010328	13988378069	2019-12-02	1	1		2003-03-02	1	3	2	2	2	0	3	1	1	2	1	2	2	2	2	1	1	36	2	2	2	2	2	2	2	2	2	2	2	2	2	2	1	#NULL!	1	1	37	4	2	2	2	2	2
1010329	15087810929	2019-12-02	2	1		2006-10-10	2	2	1	2	1	0	2	1	1	2	2	2	2	2	2	1	1	36	3	2	2	2	2	2	2	2	2	2	2	2	2	2	1	#NULL!	1	1	32	2	2	2	2	2	2
1010330	18088393436	2019-12-02	1	2		2005-10-07	2	2	2	2	2	0	3	1	1	2	1	2	2	2	2	1	1	39	2	2	2	2	2	2	2	2	2	2	2	2	2	2	1	#NULL!	1	2	#NULL!	2	2	2	2	2	2
1010331	13988311605	2019-12-02	2	1		2003-09-05	1	3	2	2	1	1	2	1	1	2	2	2	2	2	2	1	1	46	0	2	2	2	2	2	2	2	2	2	2	2	2	2	1	#NULL!	1	1	47	0	2	2	2	2	2
1010332	15012041089	2019-12-02	1	1		2003-01-23	1	3	2	2	2	0	3	1	1	2	1	2	2	2	2	1	2	#NULL!	3	2	2	2	2	2	2	2	2	2	2	2	2	1	2	#NULL!	1	2	#NULL!	2	2	2	2	2	2
1010333	13988370560	2019-12-02	1	3		2006-05-09	1	2	2	2	1	0	1	1	2	2	2	2	2	2	2	1	1	40	0	2	2	2	2	2	2	2	2	2	2	2	2	2	1	#NULL!	1	1	43	0	2	2	2	2	2
1010334	15126550463	2019-12-02	1	5		2005-10-24	1	2	2	2	1	0	2	1	1	2	2	2	2	2	2	1	1	43	5	2	2	2	2	2	2	2	2	2	2	2	2	2	1	#NULL!	1	1	41	5	2	2	2	2	2
1010335	15906962997	2019-12-02	1	1		2006-07-08	1	2	2	2	2	0	3	1	1	2	1	2	2	2	2	1	1	45	3	2	2	2	2	2	2	2	2	2	2	2	2	2	1	#NULL!	1	1	43	4	2	2	2	2	2
1010336	13378870015	2019-12-02	1	2		2006-01-21	1	2	2	1	1	0	3	2	2	1	2	2	2	1	2	1	1	46	5	2	2	2	2	2	2	2	2	2	2	2	2	2	1	#NULL!	1	1	44	5	2	2	2	2	2
1010337	13988339750	2019-12-02	2	6	Dai	2006-05-09	1	2	2	1	1	1	2	1	1	2	2	2	2	2	2	1	1	43	4	2	2	2	2	2	2	2	2	2	2	2	2	2	1	#NULL!	1	1	39	4	2	2	2	1	2
1010338	15125546472	2019-12-02	2	1		2006-08-07	2	2	2	2	2	0	5	1	1	1	1	2	2	2	2	1	1	42	4	2	2	2	2	2	2	2	2	2	2	2	2	2	1	#NULL!	1	1	38	4	2	2	2	2	2
1010339	13988304158	2019-12-02	1	1		2005-09-26	1	2	2	2	1	0	2	1	1	2	2	2	2	2	2	1	1	43	5	2	2	1	2	2	2	2	2	2	2	2	2	2	2	#NULL!	1	1	40	4	2	2	2	2	2
1010340	13988322859	2019-12-02	1	2		2005-09-26	1	2	2	2	1	1	2	1	2	1	2	2	2	2	2	2	#NULL!	#NULL!	#NULL!	#NULL!	#NULL!	#NULL!	#NULL!	#NULL!	#NULL!	#NULL!	#NULL!	#NULL!	#NULL!	#NULL!	#NULL!	#NULL!	#NULL!	12	1	1	42	4	2	2	2	2	2
1010341	19869499979	2019-12-02	1	1		2005-10-26	1	2	2	2	2	3	4	1	1	1	2	2	2	2	2	1	1	43	4	2	2	2	2	2	2	2	2	2	2	2	2	2	1	#NULL!	1	1	42	4	2	2	2	2	2
1010342	13988352155	2019-12-02	2	1		2007-04-19	1	2	1	2	2	0	4	1	2	1	2	2	2	2	2	1	1	41	4	2	2	2	2	2	2	2	2	2	2	2	2	2	1	#NULL!	1	1	39	4	2	2	2	2	2
1010343	15911854969	2019-12-02	1	5		2006-11-30	2	2	2	2	1	1	2	1	1	2	2	2	2	2	2	1	1	41	3	2	2	2	1	2	2	2	2	2	2	2	2	2	2	#NULL!	1	1	43	2	2	2	1	2	2
1010344	18388952917	2019-12-02	2	3		2006-11-02	1	2	2	2	1	0	2	1	1	2	2	2	2	2	2	1	1	44	4	2	2	2	2	2	2	2	2	2	2	2	2	2	1	#NULL!	1	1	38	0	2	2	2	2	2
1010345	15087825703	2019-12-02	2	3		2006-08-25	1	2	2	2	1	0	1	1	2	2	2	2	2	2	2	1	1	41	5	2	2	2	2	2	2	2	2	2	2	2	2	2	1	#NULL!	1	1	40	5	2	2	2	2	2
1010346	13987965515	2019-12-02	2	6	Lahu	2006-06-26	1	2	2	2	1	0	2	1	1	2	2	2	2	2	2	1	2	#NULL!	4	2	2	2	2	2	2	2	2	2	2	2	2	2	1	#NULL!	1	2	#NULL!	4	2	2	2	2	2
1010347	13988379759	2019-12-02	2	1		2003-05-23	1	3	2	1	1	0	2	1	1	2	2	2	2	2	2	1	1	47	5	2	2	2	2	2	2	2	2	2	2	2	2	2	1	#NULL!	1	1	43	5	2	2	2	2	2
1010348	13388837642	2019-12-02	2	6	Tu	2003-09-18	1	3	2	2	1	2	7	2	2	2	2	2	2	2	1	1	1	50	4	2	2	2	2	2	2	2	2	2	2	2	2	2	1	#NULL!	1	1	38	3	2	2	2	2	2
1010349	13759386467	2019-12-02	1	6	Lisu	2004-05-04	1	3	1	2	2	0	4	1	1	1	1	2	2	2	2	1	1	48	4	2	2	1	2	2	2	2	2	2	2	2	2	2	2	#NULL!	1	1	45	3	2	2	2	2	2
1010350	15126599609	2019-12-02	2	1		2002-11-08	1	3	2	2	1	0	4	1	1	1	2	2	2	2	2	1	1	45	5	2	2	2	2	2	2	2	2	2	2	2	2	2	1	#NULL!	1	1	47	5	2	2	2	2	2
1010351	15758627492	2019-12-02	1	5		2002-11-20	1	3	2	2	1	0	2	1	1	2	2	2	2	2	2	1	1	51	5	2	2	2	2	2	2	2	2	2	2	2	2	2	1	#NULL!	1	1	44	5	2	2	2	2	2
1010352	13988375216	2019-12-02	2	3		2003-06-12	2	3	2	2	1	2	4	1	1	1	2	2	2	2	2	1	1	46	3	2	2	2	2	2	2	2	2	2	2	2	2	2	1	#NULL!	1	1	44	4	2	2	2	2	2
1010353	13578325746	2019-12-02	2	3		2002-07-27	2	3	2	2	2	0	5	1	1	1	1	2	2	2	2	1	1	41	3	2	2	2	2	2	2	2	2	2	2	2	2	1	2	#NULL!	1	1	42	2	2	2	2	2	2
1010354	15126497729	2019-12-02	2	1		2002-09-08	2	3	2	2	2	0	8	1	1	1	1	2	2	2	2	1	1	45	3	2	2	2	2	2	2	2	2	2	2	2	2	2	1	#NULL!	1	1	43	1	2	2	2	2	2
1010355	13608796621	2019-12-02	2	1		2006-03-05	1	2	2	2	2	0	3	1	1	2	1	2	2	2	2	1	1	46	5	2	2	1	2	2	2	2	2	2	2	2	2	2	2	#NULL!	1	1	40	3	2	2	2	2	2
1010356	13987378458	2019-12-02	2	1		2006-02-28	1	2	2	2	1	0	2	1	1	2	2	2	2	2	2	1	1	43	4	2	2	2	2	2	2	2	2	2	2	2	2	2	1	#NULL!	1	1	45	5	2	2	2	2	2
1010357	15087810050	2019-12-02	2	1		2007-08-10	1	2	1	2	2	1	3	1	1	2	1	2	2	2	2	1	1	49	5	2	2	2	2	2	2	2	2	2	2	2	2	2	1	#NULL!	2	#NULL!	#NULL!	#NULL!	#NULL!	#NULL!	#NULL!	#NULL!	#NULL!
1010358	13759374650	2019-12-02	2	1		2003-10-04	1	3	2	2	2	2	2	1	1	2	2	2	2	2	2	1	2	#NULL!	4	2	2	2	2	1	2	2	2	2	2	2	2	1	2	#NULL!	1	2	#NULL!	3	2	2	2	2	2
1010359	18608830007	2019-12-02	2	1		2003-02-19	1	3	2	2	1	0	2	1	1	2	2	2	2	2	2	1	2	#NULL!	5	2	2	2	2	2	2	2	2	2	2	2	2	2	1	#NULL!	1	2	#NULL!	5	2	2	2	2	2
1010360	15008705649	2019-12-02	2	6	Dai	2001-09-14	1	3	2	2	2	0	4	1	1	2	1	2	2	2	2	1	1	42	3	2	2	2	2	2	2	2	2	2	2	2	2	2	1	#NULL!	1	1	42	4	2	2	2	2	2
1010361	13908834652	2019-12-02	1	1		2003-06-03	1	3	2	2	1	0	2	1	1	2	2	2	2	2	2	1	1	53	1	2	2	2	2	2	2	2	2	2	2	2	2	2	1	#NULL!	1	1	49	5	2	2	1	2	2
1010362	15906908874	2019-12-02	1	1		2002-09-30	1	3	2	2	2	0	3	1	1	2	1	2	2	2	2	1	1	42	2	2	2	2	2	2	2	2	2	2	2	2	2	2	1	#NULL!	1	1	41	3	2	2	2	2	2
1010363	15906964747	2019-12-02	2	1		2003-04-10	1	3	2	2	2	0	2	1	1	2	2	2	2	2	2	1	1	54	2	2	2	2	1	2	2	2	2	2	2	2	2	2	2	#NULL!	1	1	48	3	2	2	2	2	2
1010364	15808835461	2019-12-02	1	1		2003-07-04	1	3	1	2	2	0	6	1	1	1	1	2	2	2	2	1	1	44	4	2	2	2	2	2	2	2	2	2	2	2	2	2	1	#NULL!	1	1	40	4	2	2	2	2	2
1010365	18988330204	2019-12-02	1	1		2003-04-27	1	3	2	2	1	0	3	1	1	1	2	2	2	2	2	1	1	43	5	2	2	2	2	2	2	2	2	2	2	2	2	2	1	#NULL!	1	1	40	4	2	2	2	2	2
1010366	18308834363	2019-12-02	1	3		2001-08-22	2	3	2	2	2	1	4	1	1	1	1	2	2	2	2	1	1	43	2	2	2	2	2	2	2	2	2	2	2	2	2	2	1	#NULL!	1	1	43	4	2	2	2	2	2
1010367	13408883212	2019-12-02	2	6	Lisu	2003-01-12	1	3	2	1	1	0	1	1	2	2	2	2	2	2	2	1	1	50	5	2	2	2	2	2	2	2	2	2	2	2	2	2	1	#NULL!	1	1	44	4	2	2	2	2	2
1010368	13759329559	2019-12-02	1	5		2003-06-23	1	3	2	2	2	0	3	1	2	2	1	2	2	2	2	1	1	40	3	2	2	2	2	2	2	2	2	2	2	2	2	2	1	#NULL!	1	1	38	3	2	2	2	2	2
1010369	13988340368	2019-12-02	2	3		2003-08-09	1	3	2	2	1	1	3	1	1	1	2	2	2	2	2	1	1	49	5	2	2	2	2	2	2	2	1	2	2	2	2	2	2	#NULL!	1	1	42	5	2	2	2	2	2
1010370	13578303878	2019-12-02	2	1		2003-05-30	1	3	2	2	2	0	5	1	1	1	1	2	2	2	2	1	1	40	4	2	2	2	2	2	2	2	2	2	2	2	2	2	1	#NULL!	1	1	41	5	2	2	1	2	2
1010371	13578310382	2019-12-02	1	6	Dai	2003-01-29	1	3	2	2	1	0	6	1	1	2	2	1	1	2	2	1	1	47	5	2	2	2	2	2	2	2	2	2	2	2	2	2	1	#NULL!	1	1	46	4	2	2	2	2	2
1010372	15240928818	2019-12-02	2	1		2002-11-28	2	3	2	2	1	0	1	1	2	2	2	2	2	2	2	1	1	46	3	2	2	2	2	2	2	2	2	2	2	2	2	1	2	#NULL!	1	1	43	4	2	2	2	2	2
1010373	19169056382	2019-12-02	2	1		2001-09-19	2	3	2	2	2	0	1	2	1	2	2	2	2	2	2	1	1	52	2	2	2	1	2	2	2	2	2	2	2	2	2	2	2	#NULL!	1	1	42	2	2	2	2	2	2
1010374	13988382808	2019-12-02	2	6	Dai	2002-12-13	1	3	2	2	1	0	4	1	1	1	2	2	2	2	2	1	1	45	5	2	2	2	2	2	2	2	2	2	2	2	2	2	1	#NULL!	1	1	43	5	2	2	2	2	2
1010375	13988370047	2019-12-02	1	3		2003-09-12	1	3	2	2	1	1	1	1	2	2	2	2	2	2	2	1	1	41	5	2	2	2	2	2	2	2	2	2	2	2	2	2	1	#NULL!	1	1	41	5	2	2	2	2	2
1010376	13529619203	2019-12-02	2	6	Bulang	2003-08-04	2	3	2	2	2	1	4	1	1	1	1	2	2	2	2	1	1	39	3	2	2	2	2	2	2	2	2	2	2	2	2	1	2	#NULL!	1	1	37	2	2	2	2	2	2
1010377	18887229579	2019-12-02	1	2		2002-02-13	2	3	2	2	2	0	3	1	1	2	1	2	2	2	2	1	2	#NULL!	3	2	2	2	2	2	2	2	2	2	2	2	2	2	1	#NULL!	1	1	47	2	2	2	2	2	2
1010378	18908833595	2019-12-02	1	6	Dai	2002-11-09	1	3	2	2	1	0	2	1	1	2	2	2	2	2	2	1	1	44	5	2	2	2	2	2	2	2	2	2	2	2	2	2	1	#NULL!	1	1	46	5	2	2	2	2	2
1010379	18308833911	2019-12-02	1	3		2003-01-10	2	3	2	2	2	0	3	1	1	2	1	2	2	2	2	1	1	45	3	2	2	2	2	2	2	2	2	2	2	2	2	2	1	#NULL!	1	1	40	2	2	2	2	2	2
1010380	13368838376	2019-12-02	2	3		2002-12-20	1	3	2	2	1	0	10	1	1	1	2	1	1	2	2	1	1	47	4	2	2	2	1	2	2	2	2	2	1	2	2	2	2	#NULL!	1	1	42	4	2	2	2	2	2
1010381	18388834140	2019-12-02	1	1		2002-08-07	1	3	2	2	1	0	2	1	1	2	2	2	2	2	2	1	2	#NULL!	4	2	2	2	2	2	2	2	2	2	2	2	2	2	1	#NULL!	1	2	#NULL!	4	2	2	2	2	2
1010382	13988328103	2019-12-02	1	1		2002-09-18	1	3	2	2	1	0	4	1	1	1	2	2	2	2	2	1	1	45	5	2	2	2	2	2	2	2	2	2	2	2	2	2	1	#NULL!	1	1	43	5	2	2	2	2	2
1010383	13759342826	2019-12-02	1	6	Lahu	2002-12-03	1	3	2	2	1	0	2	1	1	2	2	2	2	2	2	1	2	#NULL!	4	2	2	2	2	2	2	2	2	2	2	2	2	2	1	#NULL!	1	2	#NULL!	5	2	2	2	2	2
1010384	13987961616	2019-12-02	1	3		2002-10-19	1	3	2	2	2	1	4	1	1	1	1	2	2	2	2	1	1	42	5	2	2	2	2	2	2	2	2	2	2	2	2	2	1	#NULL!	1	2	#NULL!	5	2	2	2	2	2
1010385	13908831307	2019-12-02	1	1		2002-08-28	1	3	2	2	2	0	3	1	1	1	2	2	2	2	2	1	2	#NULL!	3	2	2	2	2	2	2	2	2	2	2	2	2	2	1	#NULL!	1	2	#NULL!	3	2	2	2	2	2
1010386	13708836618	2019-12-02	1	1		2002-11-19	1	3	2	2	2	0	3	1	1	2	1	2	2	2	2	1	1	49	3	2	2	2	2	2	2	2	2	2	2	2	2	2	1	#NULL!	1	1	48	2	2	2	2	2	2
1010387	13529619060	2019-12-02	1	4		2003-12-22	1	3	2	2	1	0	4	1	1	1	2	2	2	2	2	1	1	46	4	2	2	2	2	2	2	2	2	2	2	2	2	2	1	#NULL!	1	1	39	5	2	2	2	2	2
1010388	13908830446	2019-12-02	1	1		2003-04-06	1	3	2	2	1	0	4	1	1	1	2	2	2	2	2	1	1	45	5	2	2	2	2	2	2	2	2	2	2	2	2	2	1	#NULL!	1	1	37	5	2	2	2	2	2
1010389	15012003036	2019-12-02	1	1		2002-12-10	2	3	2	2	1	0	3	1	1	1	2	2	2	2	2	1	1	42	4	2	2	2	2	2	2	2	2	2	2	2	2	2	1	#NULL!	1	1	39	3	2	2	2	2	2
1010390	13988342000	2019-12-02	2	1		2003-02-11	1	3	2	1	2	0	3	1	2	2	1	2	2	2	2	1	2	#NULL!	3	2	2	2	2	2	2	2	2	2	2	2	2	2	1	#NULL!	1	1	51	3	2	2	2	2	2
1010391	13759335999	2019-12-02	2	6	Bulang	2003-10-19	1	3	2	2	1	1	2	1	1	2	2	2	2	2	2	1	2	#NULL!	5	2	2	2	2	2	2	2	2	2	2	2	2	2	1	#NULL!	1	2	#NULL!	4	2	2	2	2	2
1010392	13769937185	2019-12-02	2	1		2003-08-19	1	3	2	2	1	2	5	1	1	1	2	2	2	2	2	1	1	42	4	2	2	2	2	2	2	2	2	2	2	2	2	2	1	#NULL!	1	1	38	4	2	2	2	2	2
1010393	17869351113	2019-12-02	1	1		2003-06-11	1	3	1	2	2	1	2	1	2	2	1	2	2	2	2	2	#NULL!	#NULL!	#NULL!	#NULL!	#NULL!	#NULL!	#NULL!	#NULL!	#NULL!	#NULL!	#NULL!	#NULL!	#NULL!	#NULL!	#NULL!	#NULL!	#NULL!	5	1	1	37	2	2	2	2	2	2
1010394	15925486691	2019-12-02	1	6	Buyi	2004-03-02	2	3	2	2	1	2	3	2	2	2	2	1	1	2	2	1	2	#NULL!	3	2	2	2	2	2	2	2	2	2	1	2	2	1	2	#NULL!	1	2	#NULL!	3	2	2	2	2	2
1010395	13759367455	2019-12-02	2	1		2003-08-12	1	3	2	2	1	0	2	1	1	2	2	2	2	2	2	1	1	41	4	2	2	2	2	2	2	2	2	2	2	2	2	1	2	#NULL!	1	1	40	4	2	2	2	2	2
1010396	13987002922	2019-12-02	2	2		2002-11-07	1	3	2	2	1	0	4	1	1	1	2	2	2	2	2	1	1	44	4	2	2	2	2	2	2	2	2	2	2	2	2	2	1	#NULL!	1	1	40	4	2	2	1	2	2
1010397	18088353623	2019-12-02	2	1		2003-08-15	1	3	2	2	1	1	2	1	1	2	2	2	2	2	2	1	1	55	4	2	2	2	2	2	1	2	2	2	2	2	2	2	2	#NULL!	1	1	40	4	2	2	2	2	2
1010398	18388878240	2019-12-02	1	6	Tujia	2000-08-13	2	3	2	2	2	0	4	1	1	1	1	2	2	2	2	1	1	46	2	2	2	2	2	2	2	2	2	2	2	2	2	1	2	#NULL!	1	1	40	3	2	2	2	2	2
1010399	18214502447	2019-12-02	1	1		2003-05-29	2	3	2	2	2	0	4	1	1	1	1	2	2	2	2	1	2	#NULL!	3	2	2	2	2	2	2	2	2	2	2	2	2	2	1	#NULL!	1	2	#NULL!	2	2	2	2	2	2
1010400	13759390818	2019-12-02	2	1		2003-12-30	1	3	2	2	2	2	4	1	2	2	1	2	2	2	2	1	1	45	4	2	2	2	2	2	2	2	2	2	2	2	2	2	1	#NULL!	1	1	40	1	2	2	2	2	2
1010401	13988385673	2019-12-02	2	1		2003-07-31	1	3	2	2	2	0	1	1	2	2	2	2	2	2	2	2	#NULL!	#NULL!	#NULL!	#NULL!	#NULL!	#NULL!	#NULL!	#NULL!	#NULL!	#NULL!	#NULL!	#NULL!	#NULL!	#NULL!	#NULL!	#NULL!	#NULL!	15	1	1	40	4	2	2	2	2	2
1010402	13578312978	2019-12-02	2	3		2002-08-26	1	3	2	2	1	0	3	1	1	1	2	2	2	2	2	1	1	47	4	2	2	2	2	2	2	2	2	2	2	2	2	1	2	#NULL!	1	1	46	4	2	2	2	2	2
1010403	15126515249	2019-12-02	1	1		2003-05-01	2	3	2	2	2	0	3	1	1	2	1	2	2	2	2	1	1	44	3	2	2	2	2	2	2	2	2	2	2	2	2	2	1	#NULL!	1	1	45	4	2	2	2	2	2
1010404	13759350533	2019-12-02	1	6	Lahu	2002-10-21	1	3	2	2	1	0	4	1	1	1	2	2	2	2	2	1	1	47	4	2	2	2	2	2	2	2	2	2	2	2	2	2	1	#NULL!	1	1	42	4	2	2	2	2	2
1010405	18608835586	2019-12-02	2	1		2003-04-01	1	3	2	2	1	0	2	1	1	2	2	2	2	2	2	1	1	41	5	2	2	1	2	2	2	2	2	2	2	2	2	2	2	#NULL!	1	1	42	5	2	2	2	2	2
1010406	13988365753	2019-12-02	1	2		2002-05-26	1	3	2	2	1	0	2	1	1	2	2	2	2	2	2	1	1	45	4	2	2	2	2	2	2	2	2	2	2	2	2	2	1	#NULL!	1	1	44	4	2	2	2	2	2
1010407	13408896265	2019-12-02	2	1		2003-06-14	2	3	2	2	1	0	2	1	1	2	2	2	2	2	2	1	2	#NULL!	2	2	2	2	2	2	2	2	2	2	2	2	2	2	1	#NULL!	1	2	#NULL!	3	2	2	2	2	2
1010408	15287618276	2019-12-02	1	1		2003-01-30	2	3	2	2	2	0	3	1	1	2	1	2	2	2	2	1	1	42	3	2	2	2	2	2	2	2	2	2	2	2	2	2	1	#NULL!	1	1	38	3	2	2	2	2	2
1010409	13759370975	2019-12-02	2	1		2003-08-24	2	3	2	2	2	0	4	1	1	1	1	2	2	2	2	1	1	41	3	2	2	2	2	2	2	2	2	2	2	2	2	2	1	#NULL!	1	1	39	3	2	2	2	2	2
1010410	13759368096	2019-12-02	1	2		2003-03-18	1	3	2	2	1	0	4	1	1	1	2	2	2	2	2	1	1	45	5	2	2	2	2	2	2	2	2	2	2	2	2	2	1	#NULL!	1	1	46	4	2	2	2	2	2
1010411	15012074889	2019-12-02	2	3		2003-01-26	1	3	2	2	1	0	1	1	2	2	2	2	2	2	2	1	1	44	4	2	2	2	2	2	2	2	2	2	2	2	2	2	1	#NULL!	1	1	42	4	2	2	2	2	2
1010412	13988365505	2019-12-02	2	6	Dai	2003-02-14	1	3	2	2	1	0	2	1	1	2	2	2	2	2	2	1	1	43	4	2	2	2	2	2	2	2	2	2	2	2	2	2	1	#NULL!	1	1	41	4	2	2	2	2	2
1010413	18788395272	2019-12-02	2	3		2003-12-19	1	3	2	2	2	0	2	1	2	2	1	2	2	2	2	1	1	39	2	2	2	2	2	2	2	2	2	2	2	2	2	2	1	#NULL!	1	1	43	3	2	2	2	2	2
1010414	18788353556	2019-12-02	2	1		2002-11-03	1	3	2	2	1	0	3	1	2	1	2	2	2	2	2	1	1	47	4	2	2	2	2	2	2	2	2	2	2	2	2	2	1	#NULL!	1	1	46	4	2	2	2	2	2
1010415	13887944562	2019-12-02	2	3		2003-02-14	1	3	2	2	1	1	2	1	1	2	2	2	2	2	2	1	1	45	5	2	2	2	2	2	2	2	2	2	2	2	2	2	1	#NULL!	1	1	43	4	2	2	2	2	2
1010416	15906933739	2019-12-02	2	1		2003-03-16	1	3	2	2	1	1	3	1	1	1	2	2	2	2	2	1	1	47	4	2	2	2	2	2	2	2	2	2	2	2	2	2	1	#NULL!	1	1	40	4	2	2	2	2	2
1010417	13988372650	2019-12-02	1	1		2002-07-30	1	3	2	2	1	0	2	1	1	2	2	2	2	2	2	1	1	46	2	2	2	2	1	2	2	2	2	2	2	2	2	2	2	#NULL!	1	1	41	5	2	2	2	2	2
1010418	15087832603	2019-12-02	1	1		2003-05-27	2	3	2	2	1	0	5	1	1	1	2	2	2	2	2	1	1	40	2	2	2	2	2	2	2	2	2	2	2	2	2	2	1	#NULL!	1	1	37	3	2	2	2	2	2
1010419	13388839355	2019-12-02	1	1		2003-01-14	1	3	2	2	2	2	3	1	1	2	1	2	2	2	2	1	1	35	3	2	2	2	2	2	2	2	2	2	2	2	2	1	2	#NULL!	1	1	34	3	2	2	2	2	2
1010420	13987997078	2019-12-02	1	6	Dai	2002-10-26	1	3	2	2	1	0	3	1	1	2	2	1	2	2	2	1	1	47	3	2	2	2	2	2	2	2	2	2	2	2	2	2	1	#NULL!	1	1	41	4	2	2	2	2	2
1010421	13988380166	2019-12-02	1	6	Dai	2002-11-18	1	3	2	2	1	0	4	1	1	1	2	2	2	2	2	1	1	40	3	2	2	2	2	2	2	2	2	2	2	2	2	2	1	#NULL!	1	1	45	3	2	2	2	2	2
1010422	13988385630	2019-12-02	1	1		2002-11-22	1	3	2	2	1	1	3	1	1	1	2	2	2	2	2	1	1	48	4	2	2	1	2	2	2	2	2	2	2	2	2	2	2	#NULL!	1	1	46	4	2	2	2	2	2
1010423	13987092426	2019-12-02	2	1		2002-11-16	2	3	2	2	2	1	5	1	1	1	1	2	2	2	2	1	1	44	4	2	2	2	2	2	2	2	2	2	2	2	2	2	1	#NULL!	1	1	45	3	2	2	2	2	2
1010424	15012050157	2019-12-02	2	5		2002-06-05	2	3	2	2	2	1	3	1	1	2	1	2	2	2	2	1	2	#NULL!	4	2	2	2	2	2	2	2	2	2	2	2	2	1	2	#NULL!	1	2	#NULL!	2	2	2	2	2	2
1010425	13988389596	2019-12-02	1	1		2003-02-08	1	3	2	2	1	0	2	1	1	2	2	2	2	2	2	1	1	48	5	2	2	2	2	2	2	2	2	2	2	2	2	2	1	#NULL!	1	1	42	5	2	2	2	2	2
1010426	13988363597	2019-12-02	1	6	Lahu	2002-09-18	1	3	2	2	1	0	2	1	1	2	2	2	2	2	2	1	1	46	5	2	2	2	2	2	2	2	2	2	2	2	2	2	1	#NULL!	1	1	43	4	2	2	2	2	2
1010427	13987038670	2019-12-02	1	6	Dai	2003-09-18	1	3	2	2	1	0	4	1	1	2	2	2	2	2	1	1	1	47	5	2	2	2	2	2	2	2	2	2	2	2	2	2	1	#NULL!	1	1	44	5	2	2	2	2	2
1010428	13988337102	2019-12-02	2	1		2003-01-02	1	3	2	2	2	0	4	1	1	1	1	2	2	2	2	1	1	46	5	2	2	2	2	2	2	2	2	2	2	2	2	2	1	#NULL!	1	1	43	5	2	2	2	2	2
1010429	13988392406	2019-12-02	2	3		2003-07-25	1	3	2	2	1	0	2	1	1	1	2	2	2	2	2	1	1	47	2	2	2	2	2	2	2	2	2	2	2	2	2	2	1	#NULL!	1	1	45	5	2	2	2	2	2
1010430	18288364479	2019-12-02	2	6	Bulang	2003-02-12	2	3	2	2	2	0	7	2	2	1	1	2	2	2	2	1	1	39	1	2	2	2	2	2	2	2	2	2	2	2	2	1	2	#NULL!	1	1	37	1	2	2	2	2	2
1010431	13759370672	2019-12-02	1	6	Dai	2003-03-22	1	3	2	2	1	0	2	1	1	2	2	2	2	2	2	1	2	#NULL!	4	2	2	2	1	2	2	2	2	2	2	2	2	2	2	#NULL!	1	2	#NULL!	4	2	2	2	2	2
1010432	18388835939	2019-12-02	1	1		2002-12-20	2	3	2	2	2	0	3	1	1	2	1	2	2	2	2	1	1	48	2	2	2	2	2	2	2	2	2	2	2	2	2	2	1	#NULL!	1	1	44	2	2	2	2	2	2
1010433	18088331972	2019-12-02	1	6	Bulang	2002-10-06	1	3	2	2	1	0	4	1	1	1	2	2	2	2	2	1	1	48	5	2	2	2	2	2	2	2	2	2	2	2	2	2	1	#NULL!	1	1	41	5	2	2	2	2	2
1020001	15059110689	2019-12-03	2	1		2003-05-06	2	3	2	2	2	0	2	2	2	2	2	2	2	2	1	1	2	#NULL!	3	2	2	2	2	2	2	2	2	2	2	2	2	2	1	#NULL!	1	1	43	2	2	2	2	2	2
1020002	15758698241	2019-12-03	2	1		2006-01-20	2	2	2	2	2	0	3	1	1	2	1	2	2	2	2	1	1	37	3	2	2	2	2	2	2	2	2	2	2	2	2	2	1	#NULL!	1	1	32	2	2	2	2	2	2
1020003	15126470676	2019-12-03	2	1		2006-06-19	2	2	2	2	2	0	4	1	1	1	1	2	2	2	2	1	2	#NULL!	3	2	2	2	2	2	2	2	2	2	2	2	2	1	2	#NULL!	1	1	35	2	2	2	2	2	2
1020004	18724902300	2019-12-03	2	6		2003-08-22	1	3	1	1	1	0	3	1	1	2	2	2	2	2	1	1	2	#NULL!	0	2	2	1	1	2	2	2	2	2	2	2	2	2	2	#NULL!	1	2	#NULL!	3	2	2	2	2	2
1020005	15887992238	2019-12-03	2	1		2002-11-15	2	3	2	1	2	0	3	1	1	2	1	2	2	2	2	1	1	40	3	2	2	1	2	2	2	2	2	2	2	2	2	1	2	#NULL!	1	1	41	2	2	2	2	2	2
1020006	15906910618	2019-12-03	1	6	Dai	2002-08-18	2	3	2	2	2	1	4	1	1	1	1	2	2	2	2	1	1	49	3	2	2	2	2	2	2	2	2	2	2	2	2	2	1	#NULL!	1	1	39	2	2	2	2	2	2
1020007	13529602325	2019-12-03	2	1		2005-01-02	1	2	3	2	2	0	5	1	1	1	1	2	2	2	2	1	1	43	2	2	2	2	2	2	2	2	2	2	2	2	2	2	1	#NULL!	1	1	38	2	2	2	2	2	2
1020008	13578310574	2019-12-03	1	1		2004-09-16	1	2	3	2	2	0	3	1	1	2	1	2	2	2	2	1	1	40	2	2	2	2	1	2	2	2	2	2	2	2	2	2	2	#NULL!	1	1	38	1	2	2	2	2	2
1020009	13908833074	2019-12-03	2	1		2003-12-16	2	3	1	2	2	0	3	1	1	1	2	2	2	2	2	1	1	53	2	2	2	2	2	2	2	2	2	2	2	2	2	1	2	#NULL!	1	1	52	3	2	2	1	2	2
1020010	18388960093	2019-12-03	2	1		2005-03-20	1	2	3	1	2	0	6	1	1	1	1	2	2	2	2	1	1	37	2	2	2	2	2	2	2	2	2	2	2	2	2	2	1	#NULL!	1	1	36	3	2	2	2	2	2
1020011	15808834881	2019-12-03	2	6	Dai	2001-09-29	2	3	2	2	2	1	3	1	1	2	1	2	2	2	2	1	1	46	3	2	2	2	2	2	2	2	2	2	2	2	2	2	1	#NULL!	1	1	43	2	2	2	1	2	2
1020012	15240935650	2019-12-03	2	1		2002-11-06	2	3	2	2	2	0	5	1	1	1	1	2	2	2	2	1	1	43	2	2	2	2	2	2	2	2	2	2	2	2	2	2	1	#NULL!	1	1	37	2	2	2	2	2	2
1020013	18214533845	2019-12-03	2	1		2002-01-03	1	3	2	2	2	0	4	1	1	1	1	2	2	2	2	1	2	#NULL!	0	2	2	2	2	2	2	2	2	2	2	2	2	2	1	#NULL!	1	2	#NULL!	0	2	2	2	2	2
1020014	15758430154	2019-12-03	2	1		2005-09-28	2	2	2	2	2	0	4	1	1	2	1	2	2	2	1	1	1	37	2	2	2	2	2	2	2	2	2	2	2	2	2	2	1	#NULL!	1	1	37	3	2	2	2	2	2
1020015	15087891469	2019-12-03	2	1		2007-01-30	1	2	1	2	2	0	3	1	1	2	1	2	2	2	2	1	2	#NULL!	3	2	2	2	1	2	2	2	2	2	2	2	2	2	2	#NULL!	1	2	#NULL!	2	2	2	2	2	2
1020016	13578317688	2019-12-03	2	1		2005-03-04	2	2	3	2	2	0	3	1	1	2	1	2	2	2	2	1	1	43	3	2	2	2	2	2	2	2	2	2	2	2	2	2	1	#NULL!	1	1	41	2	2	2	2	2	2
1020017	15126467387	2019-12-03	2	1		2005-05-08	2	2	2	2	2	0	2	1	1	2	2	2	2	2	2	1	1	45	3	2	2	2	2	2	2	2	2	2	2	2	2	1	2	#NULL!	1	1	50	4	2	2	2	2	2
1020018	18724952387	2019-12-03	1	6	Dai	2006-08-19	2	2	2	2	2	0	4	1	1	2	1	2	2	2	2	1	2	#NULL!	3	2	2	2	2	2	2	2	2	2	2	2	2	2	1	#NULL!	1	2	#NULL!	4	2	2	2	2	2
1020019	18896201773	2019-12-03	2	3		2003-11-04	2	3	1	2	2	1	2	2	1	2	1	2	2	2	2	1	1	52	3	2	2	2	2	2	2	2	2	2	1	2	2	1	2	#NULL!	1	2	#NULL!	4	2	2	2	2	2
1020020	15012070742	2019-12-03	1	1		2006-06-18	2	2	1	2	2	1	5	1	1	2	1	2	2	2	1	1	1	42	3	2	2	2	2	2	2	2	2	2	2	2	2	2	1	#NULL!	1	1	40	1	2	2	2	2	2
1020021	18314080946	2019-12-03	2	1		2004-11-01	2	3	1	2	1	0	3	2	2	2	2	1	2	2	1	1	1	40	3	2	2	2	2	2	2	2	2	2	2	2	2	2	1	#NULL!	1	1	36	3	2	2	2	2	2
1020022	13988368735	2019-12-03	1	1		2004-04-11	1	3	1	2	2	1	1	2	2	2	1	2	2	2	2	1	1	47	1	2	2	2	2	2	2	2	2	2	2	2	2	2	1	#NULL!	1	1	38	4	2	2	2	2	2
1020023	14787080834	2019-12-03	1	1		2004-11-03	2	3	1	2	1	0	2	1	1	2	2	2	2	2	2	1	1	41	3	2	2	2	2	2	2	2	2	2	2	2	2	2	1	#NULL!	1	1	37	3	2	2	2	2	2
1020024	13759328600	2019-12-03	1	1		2003-10-10	2	3	1	2	2	0	2	1	1	2	2	2	2	2	2	1	1	49	4	2	2	2	2	2	2	2	2	2	2	2	2	2	1	#NULL!	1	1	45	4	2	2	2	2	2
1020025	17787438816	2019-12-03	1	3		2004-02-23	2	3	1	2	2	1	3	1	1	2	1	2	2	2	2	1	1	39	3	2	2	2	2	2	2	2	2	2	2	2	2	2	1	#NULL!	1	1	41	2	2	2	2	2	2
1020026	15152715990	2019-12-03	2	1		2006-10-23	1	2	1	2	1	2	3	1	2	1	2	2	2	2	2	1	1	38	3	2	2	2	2	2	2	2	2	2	2	2	2	2	1	#NULL!	1	1	32	3	2	2	2	2	2
1020027	15825013878	2019-12-03	2	1		2007-06-27	2	2	1	2	2	2	3	1	1	2	1	2	2	2	2	1	1	34	3	2	2	2	2	2	2	2	2	2	2	2	2	2	1	#NULL!	1	1	32	3	2	2	2	2	2
1020028	13529628241	2019-12-03	1	1		2003-03-30	1	3	2	2	1	0	2	1	1	2	2	2	2	2	2	1	1	49	3	2	2	2	2	2	2	2	2	2	2	2	2	2	1	#NULL!	1	1	41	4	2	2	2	2	2
1020029	18788338782	2019-12-03	2	1		2006-03-15	2	2	2	2	2	2	4	1	1	2	1	2	2	2	2	1	1	41	1	2	2	2	2	2	2	2	2	2	2	2	2	2	1	#NULL!	1	1	31	1	2	2	2	2	2
1020030	15925490338	2019-12-03	2	3		2006-10-04	2	2	2	2	2	0	3	1	1	2	1	2	2	2	2	1	1	36	1	2	2	2	2	2	2	2	2	2	2	2	2	2	1	#NULL!	1	1	34	2	2	2	2	2	2
1020031	159987279906	2019-12-03	1	6	Lahu	2002-12-19	1	3	2	2	1	0	4	1	1	1	2	2	2	2	2	1	2	#NULL!	4	2	2	2	2	2	2	2	2	2	2	2	2	2	1	#NULL!	1	1	43	4	2	2	2	2	2
1020032	18214520054	2019-12-03	2	1		2005-08-02	2	2	2	2	2	0	4	1	1	1	1	2	2	2	2	1	2	#NULL!	0	2	2	2	2	2	2	2	2	2	2	2	2	1	2	#NULL!	1	2	#NULL!	3	2	2	2	2	2
1020033	1399883990411	2019-12-03	2	1		2005-12-04	2	2	2	2	1	0	2	1	1	2	2	2	2	2	2	1	1	51	3	2	2	2	2	2	2	2	2	2	2	2	2	2	1	#NULL!	1	1	50	4	2	2	2	2	2
1020034	16687133896	2019-12-03	1	1		2003-06-26	2	3	1	2	2	1	3	1	1	2	1	2	2	2	2	1	1	38	3	2	2	2	2	2	2	2	2	2	2	2	2	2	1	#NULL!	1	1	36	2	2	2	2	2	2
1020035	15906952325	2019-12-03	1	1		2002-03-25	1	3	2	1	1	1	3	1	1	2	2	2	2	2	1	1	2	#NULL!	4	2	2	1	1	2	2	2	2	2	2	2	2	1	2	#NULL!	1	2	#NULL!	4	2	2	2	2	2
1020036	15208830469	2019-12-03	1	1		2002-04-05	2	3	2	2	2	0	3	1	1	2	1	2	2	2	2	1	1	48	3	2	2	2	2	2	2	2	2	2	2	2	2	2	1	#NULL!	1	1	48	4	2	2	2	2	2
1020037	15808693173	2019-12-03	2	1		2002-04-24	2	3	2	2	2	0	3	1	1	2	1	2	2	2	2	1	1	52	1	2	2	2	2	2	2	2	2	2	2	2	2	2	1	#NULL!	1	1	53	1	2	2	2	2	2
1020038	15758641764	2019-12-03	2	1		2004-04-17	2	2	3	2	2	0	5	1	1	1	1	2	2	2	2	1	2	#NULL!	2	2	2	2	2	2	2	2	2	2	2	2	2	2	1	#NULL!	2	#NULL!	#NULL!	#NULL!	#NULL!	#NULL!	#NULL!	#NULL!	#NULL!
1020039	18214530356	2019-12-03	1	6	Dai	2005-10-02	2	2	3	2	2	2	5	1	1	1	1	2	2	2	2	1	1	43	4	2	2	2	2	2	2	2	2	2	2	2	2	2	1	#NULL!	1	1	41	4	2	2	2	2	2
1020040	13988393354	2019-12-03	2	1		2007-10-21	1	2	2	2	1	0	2	1	2	2	2	2	2	2	1	1	2	#NULL!	0	2	2	2	2	2	2	2	2	2	2	2	2	2	1	#NULL!	1	1	35	3	2	2	2	2	2
1020041	13578330074	2019-12-03	2	1		2004-03-11	2	3	1	2	2	0	4	1	1	1	2	2	1	2	2	1	1	43	2	2	2	2	2	2	2	2	2	2	2	2	2	2	1	#NULL!	1	1	42	1	2	2	2	2	2
1020042	15906929531	2019-12-03	2	6	Dai	2004-02-08	2	3	1	2	2	0	3	1	1	2	1	2	2	2	2	1	1	45	3	2	2	2	2	2	2	2	2	2	2	2	2	1	2	#NULL!	1	1	43	2	2	2	2	2	2
1020043	18788303610	2019-12-03	1	3		2004-05-18	1	3	1	2	2	2	3	1	2	2	1	2	2	2	2	1	1	38	2	2	2	2	2	2	2	2	2	2	2	2	2	2	1	#NULL!	1	1	37	2	2	2	2	2	2
1020044	18587055373	2019-12-03	1	6	Lahu	2003-03-07	1	3	2	1	1	1	2	1	1	2	2	2	2	2	2	1	1	45	4	2	2	2	2	2	2	2	2	2	2	2	2	2	1	#NULL!	1	1	45	3	2	2	2	2	2
1020045	15808839035	2019-12-03	2	3		2003-07-12	2	3	1	2	2	0	4	1	1	1	2	2	2	2	2	1	1	47	3	2	2	2	2	2	2	2	2	2	1	2	2	2	2	#NULL!	1	1	45	2	2	2	1	2	2
1020046	15758606971	2019-12-03	1	1		2004-03-08	2	3	1	1	1	0	1	1	2	2	2	2	2	2	2	2	#NULL!	#NULL!	#NULL!	#NULL!	#NULL!	#NULL!	#NULL!	#NULL!	#NULL!	#NULL!	#NULL!	#NULL!	#NULL!	#NULL!	#NULL!	#NULL!	#NULL!	9	1	1	42	2	2	2	2	2	2
1020047	15758614642	2019-12-03	2	6	Dai	2006-08-24	1	2	1	2	2	0	3	1	1	2	1	2	2	2	2	2	#NULL!	#NULL!	#NULL!	#NULL!	#NULL!	#NULL!	#NULL!	#NULL!	#NULL!	#NULL!	#NULL!	#NULL!	#NULL!	#NULL!	#NULL!	#NULL!	#NULL!	#NULL!	1	2	#NULL!	3	2	2	2	2	2
1020048	15126525761	2019-12-03	1	1		2004-02-18	2	2	3	2	2	0	3	1	1	2	1	2	2	2	2	1	1	42	2	2	2	2	2	2	2	2	2	1	1	2	2	2	2	#NULL!	1	1	40	1	2	2	2	2	2
1020049	13759348685	2019-12-03	1	1		2002-02-06	2	3	2	2	2	0	3	1	1	2	1	2	2	2	2	1	1	51	2	2	2	2	2	2	2	2	2	2	1	2	2	2	2	#NULL!	1	1	46	2	2	2	2	2	2
1020050	159069244961	2019-12-03	1	6	Lahu	2000-12-04	2	3	2	2	2	0	4	2	2	2	2	2	2	1	2	1	1	40	2	2	2	2	2	2	2	2	2	2	2	2	2	2	1	#NULL!	1	1	38	1	2	2	2	2	2
1020051	14787528738	2019-12-03	2	5		2002-12-06	2	3	2	2	2	0	3	2	2	1	1	2	2	2	2	1	2	#NULL!	3	2	2	2	2	2	2	2	2	2	2	2	2	2	1	#NULL!	1	2	#NULL!	1	2	2	2	2	2
1020052	14787516289	2019-12-03	2	1		2002-02-09	2	3	2	2	2	0	4	1	1	1	2	2	2	2	2	1	2	#NULL!	2	2	2	2	2	2	2	2	2	2	2	2	2	2	1	#NULL!	1	2	#NULL!	3	2	2	2	2	2
1020053	18183831972	2019-12-03	1	5		2002-08-27	1	3	2	2	1	0	2	1	1	2	2	2	2	2	2	1	2	#NULL!	4	2	2	2	2	2	2	2	2	2	2	2	2	2	1	#NULL!	1	2	#NULL!	4	2	2	2	2	2
1020054	199129364441	2019-12-03	1	6	Dai	2002-06-24	1	3	2	2	2	2	3	1	1	2	1	2	2	2	2	1	1	46	5	2	2	2	2	2	2	2	2	2	2	2	2	1	2	#NULL!	1	1	43	5	2	2	2	2	2
1020055	15906903162	2019-12-03	1	3		2003-12-05	2	3	2	2	2	0	3	1	1	2	1	2	2	2	2	1	1	39	3	2	2	2	2	2	2	2	2	2	2	1	2	2	2	#NULL!	1	1	36	2	2	2	2	2	2
1020056	13988377810	2019-12-03	2	6	Jingpo	2004-07-29	1	3	1	2	1	1	6	1	1	1	2	2	2	2	2	1	1	44	5	2	2	2	2	2	2	2	2	2	1	2	2	2	2	#NULL!	1	1	44	5	2	2	2	2	2
1020057	13578337991	2019-12-03	1	3		2006-12-12	2	2	1	2	1	0	4	1	1	2	2	1	2	2	2	1	1	40	3	2	2	2	2	2	2	2	2	2	2	2	2	2	1	#NULL!	1	1	39	1	2	2	2	2	2
1020058	18388918310	2019-12-03	1	3		2006-03-03	2	2	2	2	2	0	6	1	1	1	1	2	2	2	2	1	1	35	3	2	2	2	2	2	2	2	2	2	2	2	2	2	1	#NULL!	1	1	31	2	2	2	2	2	2
1020059	15908837464	2019-12-03	1	1		2005-12-16	2	2	2	2	2	2	3	1	1	2	1	2	2	2	2	1	1	46	1	2	2	2	2	2	2	2	2	2	2	1	2	2	2	#NULL!	1	1	39	2	2	2	2	2	2
1020060	115087803230	2019-12-03	2	1		2004-12-16	1	2	3	2	2	0	2	1	2	2	1	2	2	2	2	2	#NULL!	#NULL!	#NULL!	#NULL!	#NULL!	#NULL!	#NULL!	#NULL!	#NULL!	#NULL!	#NULL!	#NULL!	#NULL!	#NULL!	#NULL!	#NULL!	#NULL!	14	1	1	40	3	2	2	2	2	2
1020061	139883841866	2019-12-03	1	1		2006-01-15	2	2	2	2	2	0	5	1	1	2	1	2	2	2	2	1	1	31	3	2	2	1	2	2	2	2	2	2	2	2	2	2	2	#NULL!	1	1	32	2	2	2	2	2	2
1020062	13987017189	2019-12-03	2	3		2006-03-29	1	2	2	2	2	0	3	1	1	2	1	2	2	2	2	1	1	50	2	2	2	2	2	2	2	2	2	2	2	2	2	2	1	#NULL!	1	1	45	4	2	2	2	2	2
1020063	18788308122	2019-12-03	1	1		2007-03-04	2	2	1	2	2	0	5	1	1	2	2	2	2	2	2	1	1	38	3	2	2	2	2	2	1	2	2	2	2	2	2	2	2	#NULL!	1	2	#NULL!	3	2	2	2	2	2
1020064	13759306270	2019-12-03	1	1		2001-04-08	2	3	2	2	2	0	2	1	1	2	2	2	2	2	2	1	2	#NULL!	3	2	2	2	2	2	2	2	2	2	2	2	2	1	2	#NULL!	1	2	#NULL!	3	2	2	2	2	2
1020065	15087833483	2019-12-03	1	6	Bulang	2002-06-05	2	3	2	2	1	0	1	2	1	2	2	2	2	2	2	1	1	49	0	2	2	2	2	2	2	2	2	2	2	2	2	2	1	#NULL!	1	2	#NULL!	0	2	2	2	2	2
1020066	17869352226	2019-12-03	1	1		2002-08-18	2	3	2	2	2	0	3	1	1	2	1	2	2	2	2	1	1	43	3	2	2	2	2	2	2	2	2	2	2	2	2	2	1	#NULL!	1	1	41	2	2	2	2	2	2
1020067	15012021059	2019-12-03	1	2		2005-06-08	2	2	1	2	2	0	6	1	1	2	1	2	2	2	1	1	1	38	1	2	2	2	2	2	2	2	2	2	2	2	2	2	1	#NULL!	1	1	40	2	2	2	1	2	2
1020068	13988331887	2019-12-03	1	1		2007-05-07	1	2	1	2	2	0	6	2	1	1	1	2	2	2	2	1	1	46	0	2	2	1	2	2	2	2	2	2	2	2	2	1	2	#NULL!	2	#NULL!	#NULL!	#NULL!	#NULL!	#NULL!	#NULL!	#NULL!	#NULL!
1020069	15987266318	2019-12-03	1	1		2006-01-08	1	2	2	2	1	0	2	2	1	2	2	2	2	2	1	1	2	#NULL!	4	2	2	2	2	2	2	2	2	2	2	2	2	1	2	#NULL!	1	2	#NULL!	4	2	2	2	2	2
1020070	15908832770	2019-12-03	2	1		2004-10-05	2	2	3	2	2	0	4	1	1	2	1	2	2	2	2	1	1	42	2	2	2	2	2	2	2	2	2	2	2	2	2	2	1	#NULL!	1	1	36	2	2	2	2	2	2
1020071	15908831560	2019-12-03	2	1		2005-01-16	2	2	3	1	2	2	3	1	1	2	1	2	2	2	2	1	2	#NULL!	2	2	2	2	2	2	2	2	2	2	2	2	2	1	2	#NULL!	1	2	#NULL!	0	2	2	2	2	2
1020072	15240945244	2019-12-03	1	1		2002-05-12	2	3	2	2	2	0	2	1	1	2	2	2	2	2	2	1	1	52	2	2	2	2	2	2	2	2	2	2	2	2	2	2	1	#NULL!	1	1	43	2	2	2	2	2	2
1020073	13578318393	2019-12-03	2	1		2002-09-10	2	3	2	2	2	0	5	1	1	1	1	2	2	2	2	1	1	44	3	2	2	2	2	2	2	2	2	2	1	2	2	2	2	#NULL!	1	1	44	3	2	2	2	2	2
1020074	18787214497	2019-12-03	1	3		2006-05-06	2	2	1	2	2	0	4	1	1	2	1	2	2	2	2	1	1	45	2	2	2	2	2	2	2	2	2	2	2	2	2	2	1	#NULL!	1	1	42	2	2	2	2	2	2
1020075	13596288603	2019-12-03	1	5		2006-05-04	1	2	2	2	2	1	3	1	1	2	1	2	2	2	2	1	1	39	3	2	2	2	2	2	2	2	2	2	2	2	2	1	2	#NULL!	1	1	31	3	2	2	2	2	2
1020076	15087836249	2019-12-03	1	1		2007-07-26	1	2	2	2	2	0	3	1	1	2	1	2	2	2	2	1	1	41	2	2	2	2	2	2	2	2	2	2	2	2	2	2	1	#NULL!	1	1	38	2	1	2	2	2	2
1020077	15087891826	2019-12-03	2	1		2004-01-11	2	3	1	2	2	0	3	1	1	2	1	2	2	2	2	1	1	40	2	2	2	2	2	2	2	2	2	2	2	2	2	1	2	#NULL!	1	1	40	2	2	2	2	2	2
1020078	13618834746	2019-12-03	2	3		2004-03-28	2	3	1	2	2	0	3	1	1	2	2	2	2	2	1	1	1	57	2	2	2	1	2	2	2	2	2	2	2	2	2	1	2	#NULL!	1	1	53	2	2	2	2	2	2
1020079	15906919283	2019-12-03	1	1		2005-08-29	2	2	2	1	1	0	2	1	1	2	2	2	2	2	2	1	1	52	3	2	2	2	2	2	2	2	2	2	2	2	2	2	1	#NULL!	1	1	38	2	2	2	2	2	2
1020080	157586646486	2019-12-03	1	1		2006-02-21	1	2	2	2	2	0	4	2	2	2	2	1	1	2	2	1	2	#NULL!	0	2	2	2	2	2	2	2	2	2	2	2	2	2	1	#NULL!	1	2	#NULL!	0	2	2	2	2	2
1020081	13988351759	2019-12-03	1	1		2005-12-25	1	2	2	1	2	0	2	1	1	2	2	2	2	2	2	1	1	43	2	2	2	2	2	2	2	2	2	2	2	2	2	2	1	#NULL!	1	1	40	3	2	2	2	2	2
1020082	15974922474	2019-12-03	1	1		2006-12-20	2	2	1	2	2	0	2	1	1	2	2	2	2	2	2	1	1	46	2	2	2	2	2	2	2	2	2	2	2	2	2	2	1	#NULL!	1	1	40	2	2	2	2	2	2
1020083	153088336609	2019-12-03	2	1		2003-08-28	2	3	1	2	2	0	2	1	2	2	1	2	2	2	2	1	1	45	3	2	2	2	2	2	2	2	2	2	2	2	2	2	1	#NULL!	1	1	39	2	2	2	2	2	2
1020084	159118993162	2019-12-03	2	6	Dai	2003-11-16	2	3	1	2	2	0	4	1	1	1	2	2	2	2	2	1	1	43	2	2	2	2	2	2	2	2	2	2	2	2	2	2	1	#NULL!	1	1	36	3	2	2	2	2	2
1020085	159911853643	2019-12-03	2	1		2003-08-20	2	3	1	2	2	0	10	1	1	2	1	1	1	2	2	1	1	46	2	2	2	2	2	2	2	2	2	2	2	2	2	2	1	#NULL!	1	1	42	1	2	2	2	2	2
1020086	13759397385	2019-12-03	2	1		2007-04-17	2	2	1	2	2	0	3	1	1	2	1	2	2	2	2	1	2	#NULL!	3	2	2	2	2	2	2	2	2	2	2	2	2	2	1	#NULL!	1	2	#NULL!	4	2	2	2	2	2
1020087	15012092139	2019-12-03	1	1		2005-11-06	1	2	2	2	1	0	4	1	1	2	2	2	2	2	1	1	1	40	3	2	2	2	2	2	2	2	2	2	2	2	2	2	1	#NULL!	1	1	41	2	2	2	2	2	2
1020088	17387432978	2019-12-03	1	3		2005-12-17	1	2	2	2	2	0	3	1	1	2	1	2	2	2	2	1	2	#NULL!	2	2	2	2	2	2	2	2	2	2	2	2	2	2	1	#NULL!	1	1	36	2	2	2	2	2	2
1020089	14787568951	2019-12-03	1	1		2009-08-17	2	2	1	2	2	0	3	1	1	2	2	2	2	2	1	1	2	#NULL!	3	2	2	2	2	2	2	2	2	2	2	2	2	2	1	#NULL!	1	2	#NULL!	2	2	2	2	2	2
1020090	13578311786	2019-12-03	2	3		2003-04-21	1	3	1	2	1	1	2	1	1	2	2	2	2	2	2	1	1	48	0	2	2	2	2	2	2	2	2	2	2	2	2	1	2	#NULL!	1	1	47	2	2	2	2	2	2
1020091	15240941823	2019-12-03	2	1		2002-10-06	2	3	2	2	1	0	2	2	2	1	2	2	2	2	2	1	1	40	2	2	2	2	2	2	2	2	2	2	2	2	2	2	1	#NULL!	1	2	#NULL!	0	2	2	2	2	2
1020092	18288361006	2019-12-03	2	1		2007-01-17	2	2	1	2	2	0	3	1	1	2	1	2	2	2	2	1	1	41	3	2	2	2	2	2	2	2	2	2	2	2	2	2	1	#NULL!	1	1	40	2	2	2	2	2	2
1020093	18469615390	2019-12-03	2	1		2003-02-14	2	3	1	2	2	0	3	1	1	2	1	2	2	2	2	1	1	41	3	2	2	2	2	2	2	2	2	2	1	2	2	2	2	#NULL!	1	1	39	3	2	2	2	2	2
1020094	18	2019-12-03	1	6	Bulang	2004-03-24	1	3	1	2	1	3	2	1	1	2	2	2	2	2	2	1	1	45	3	2	2	2	2	2	2	2	2	2	2	2	2	2	1	#NULL!	1	1	40	3	2	2	2	2	2
1020095	18708818427	2019-12-03	2	1		2005-01-02	2	2	3	2	2	1	5	1	1	1	1	2	2	2	2	1	1	41	3	2	2	2	2	2	2	2	2	2	2	2	2	2	1	#NULL!	1	1	37	3	2	2	2	2	2
1020096	13578335582	2019-12-03	1	1		2003-02-14	2	3	2	2	2	0	5	1	1	1	1	2	2	2	2	1	2	#NULL!	3	2	2	2	2	2	2	2	2	2	2	2	2	2	1	#NULL!	1	2	#NULL!	2	2	2	2	2	2
1020097	15012105312	2019-12-03	2	1		2004-06-11	2	3	1	2	2	4	2	2	1	2	1	2	2	2	2	1	1	46	2	2	2	2	2	2	2	2	2	2	2	2	2	2	1	#NULL!	1	1	42	1	2	2	2	2	2
1020098	13988342620	2019-12-03	1	1		2006-07-29	1	2	1	2	2	0	3	1	2	2	1	2	2	2	1	1	1	37	3	2	2	2	2	2	2	2	2	2	2	2	2	2	1	#NULL!	1	1	39	3	2	2	2	2	2
1020099	13529602100	2019-12-03	2	1		2006-08-27	1	2	2	2	1	1	4	1	2	2	2	1	2	1	2	1	2	#NULL!	3	2	2	2	2	2	2	2	2	2	2	2	2	2	1	#NULL!	1	1	36	3	2	2	2	2	2
1020100	15906908675	2019-12-03	1	1		2005-02-17	2	2	3	2	2	1	5	1	1	1	1	2	2	2	2	1	1	45	3	2	2	2	2	2	2	2	2	2	2	2	2	2	1	#NULL!	1	1	44	3	2	2	2	2	2
1020101	15987252563	2019-12-03	1	1		2005-12-06	2	2	2	2	2	0	3	1	1	2	1	2	2	2	2	1	1	42	4	2	2	1	2	2	2	2	2	2	2	2	2	2	2	#NULL!	1	1	39	4	2	2	2	2	2
1020102	18724925289	2019-12-03	1	6	Dai	2005-12-13	2	2	2	2	2	0	6	1	1	1	1	1	2	2	2	1	1	45	4	2	2	2	2	2	2	2	2	2	2	2	2	2	1	#NULL!	1	1	42	2	2	2	2	2	2
1020103	137599364469	2019-12-03	2	1		2003-08-14	2	3	1	2	2	0	2	1	2	2	1	2	2	2	2	2	#NULL!	#NULL!	#NULL!	#NULL!	#NULL!	#NULL!	#NULL!	#NULL!	#NULL!	#NULL!	#NULL!	#NULL!	#NULL!	#NULL!	#NULL!	#NULL!	#NULL!	10	1	1	46	1	2	2	2	2	2
1020104	15012070387	2019-12-03	2	3		2005-10-14	2	2	2	2	2	0	2	1	2	2	1	2	2	2	2	1	2	#NULL!	3	2	2	2	2	2	2	2	2	2	2	2	2	2	1	#NULL!	1	1	39	3	2	2	2	2	2
1020105	15887984716	2019-12-03	1	6	Dai	2002-09-15	2	3	2	2	2	0	4	1	1	1	2	2	2	2	2	1	1	46	2	2	2	2	2	2	2	2	2	2	2	2	2	1	2	#NULL!	1	1	44	2	2	2	2	2	2
1020106	13988341846	2019-12-03	1	1		2003-07-27	2	3	1	2	2	0	5	1	1	1	1	2	2	2	2	1	1	44	4	2	2	2	2	2	2	2	2	2	2	2	2	1	2	#NULL!	1	2	#NULL!	3	2	2	2	2	2
1020107	13578329408	2019-12-03	1	1		2006-02-07	2	2	2	2	2	0	4	1	1	2	1	2	2	2	2	1	1	40	3	2	2	2	2	2	2	2	2	2	2	2	2	2	1	#NULL!	1	1	40	3	2	2	2	2	2
1020108	18088355942	2019-12-03	2	1		2003-11-21	2	3	1	2	2	0	3	1	1	2	1	2	2	2	2	1	1	44	2	2	2	2	2	2	2	2	1	2	2	2	2	2	2	#NULL!	1	1	41	2	2	2	2	2	2
1020109	15758680929	2019-12-03	2	1		2006-08-20	2	2	1	2	2	0	2	1	2	2	1	2	2	2	2	1	1	39	2	2	2	2	2	2	2	2	2	2	2	2	2	2	1	#NULL!	1	1	32	0	2	2	2	2	2
1020110	18288320395	2019-12-03	2	1		2002-04-15	2	3	2	2	2	0	3	2	1	1	2	2	2	2	2	1	1	47	3	2	2	2	2	2	2	2	2	2	2	2	2	1	2	#NULL!	1	1	43	2	2	2	2	2	2
1020111	18724952068	2019-12-03	2	1		2006-10-27	2	2	1	2	2	0	4	1	2	1	1	2	2	2	2	1	1	35	3	2	2	2	2	2	2	2	2	2	2	2	2	2	1	#NULL!	1	1	36	2	2	2	2	2	2
1020112	13988332025	2019-12-03	2	6	Dai	2003-08-01	1	3	1	2	1	1	2	1	1	2	2	2	2	2	2	1	1	43	5	2	2	2	2	2	2	2	2	2	2	2	2	2	1	#NULL!	1	1	39	5	2	2	2	2	2
1020113	15087804994	2019-12-03	1	1		2005-10-28	1	2	2	2	1	1	3	1	1	1	2	2	2	2	2	1	1	52	4	2	2	1	1	2	2	2	2	2	2	2	2	1	2	#NULL!	1	1	48	3	2	2	1	2	2
1020114	19188343649	2019-12-03	2	6	Dai	2003-12-28	1	3	1	2	2	0	3	2	2	2	2	1	1	2	2	1	1	45	4	2	2	2	2	2	2	2	2	2	2	2	2	2	1	#NULL!	1	1	45	4	2	2	2	2	2
1020115	13578336449	2019-12-03	1	1		2004-07-31	2	2	3	1	2	0	5	1	1	1	1	2	2	2	2	1	1	48	3	2	2	2	2	2	2	2	2	2	2	2	2	2	1	#NULL!	1	2	#NULL!	2	2	2	2	2	2
1020116	18388958550	2019-12-03	2	1		2002-09-20	2	3	2	2	2	0	4	1	1	1	1	2	2	2	2	1	1	40	2	2	2	1	2	2	2	2	2	2	2	2	2	2	2	#NULL!	1	1	42	3	1	2	2	2	2
1020117	14787585430	2019-12-03	2	3		2002-06-17	2	3	2	2	2	0	5	2	2	1	2	1	1	2	2	2	#NULL!	#NULL!	#NULL!	#NULL!	#NULL!	#NULL!	#NULL!	#NULL!	#NULL!	#NULL!	#NULL!	#NULL!	#NULL!	#NULL!	#NULL!	#NULL!	#NULL!	3	1	2	#NULL!	1	2	2	2	2	2
1020118	18308831839	2019-12-03	1	1		2005-08-27	1	2	2	2	2	0	3	2	2	2	2	2	1	1	2	1	1	40	5	2	2	2	2	2	2	2	2	2	2	2	2	2	1	#NULL!	1	1	41	5	2	2	2	2	2
1020119	15758408148	2019-12-03	2	6	Dazhai	2006-01-05	2	2	2	2	2	0	4	1	1	2	1	2	2	2	2	1	1	35	1	2	2	2	2	2	2	2	2	2	2	2	2	2	1	#NULL!	1	1	33	3	2	2	2	2	2
1020120	15758669156	2019-12-03	2	3		2003-02-03	1	3	2	2	2	4	2	1	2	2	1	2	2	2	2	2	#NULL!	#NULL!	#NULL!	#NULL!	#NULL!	#NULL!	#NULL!	#NULL!	#NULL!	#NULL!	#NULL!	#NULL!	#NULL!	#NULL!	#NULL!	#NULL!	#NULL!	6	1	1	40	2	2	2	2	2	2
1020121	13987035160	2019-12-03	2	1		2004-05-30	2	2	2	2	2	0	2	2	2	2	2	2	1	2	2	1	2	#NULL!	2	2	2	2	2	2	2	2	2	2	1	2	2	2	2	#NULL!	1	2	#NULL!	1	2	2	2	2	2
1020122	15825015003	2019-12-03	1	1		2006-07-26	1	2	2	2	1	0	3	1	1	2	2	1	2	2	2	1	1	57	5	2	2	2	2	2	2	2	2	2	2	2	2	2	1	#NULL!	1	2	#NULL!	3	2	2	2	2	2
1020123	15126462617	2019-12-03	1	1		2003-05-05	1	3	1	2	2	1	3	1	1	2	2	2	2	2	2	1	1	44	3	2	2	2	2	2	2	2	2	2	2	2	2	2	1	#NULL!	1	1	42	2	2	2	2	2	2
1020124	18388878178	2019-12-03	2	1		2002-12-08	2	3	2	2	2	0	0	2	1	2	2	2	2	2	2	1	1	46	2	2	2	2	2	2	1	2	2	2	2	2	2	2	2	#NULL!	2	#NULL!	#NULL!	#NULL!	#NULL!	#NULL!	#NULL!	#NULL!	#NULL!
1020125	15987251422	2019-12-03	1	1		2007-01-01	2	2	1	1	2	0	3	1	1	2	1	2	2	2	2	1	2	#NULL!	2	2	2	2	2	2	2	2	2	2	2	2	2	2	1	#NULL!	1	2	#NULL!	2	2	2	2	2	2
1020126	15334419003	2019-12-03	1	4		2007-03-27	1	2	1	1	2	0	4	1	1	2	1	2	2	2	2	1	2	#NULL!	0	2	2	2	2	2	2	2	2	2	2	2	2	2	1	#NULL!	1	2	#NULL!	0	2	2	1	2	2
1020127	18408834556	2019-12-03	2	1		2003-02-06	2	3	2	2	2	4	3	1	1	2	1	2	2	2	2	1	1	46	5	2	2	1	1	2	2	2	2	2	2	1	2	2	2	#NULL!	1	1	37	3	2	2	2	2	2
1020128	14787526955	2019-12-03	1	1		2002-05-18	1	3	2	2	1	0	2	1	1	2	2	2	2	2	2	1	1	45	3	2	2	2	2	2	2	2	2	2	2	2	2	2	1	#NULL!	1	1	44	2	2	2	2	2	2
1020129	13578447570	2019-12-03	1	1		2001-11-02	2	3	2	2	2	2	6	1	1	1	1	2	2	2	2	1	1	43	3	2	2	2	2	2	2	2	2	2	2	2	2	2	1	#NULL!	1	1	42	2	2	2	2	2	2
1020130	15087808829	2019-12-03	1	3		2001-09-29	2	3	2	2	2	0	1	2	1	2	2	2	2	2	2	1	1	47	2	2	2	2	2	2	2	2	2	2	1	2	2	2	2	#NULL!	1	1	44	2	2	2	1	2	2
1020131	13759338183	2019-12-03	2	6	Dai	2002-08-04	1	3	2	2	1	0	2	1	1	2	2	2	2	2	2	1	1	39	4	2	2	1	2	2	2	2	2	2	2	2	2	2	2	#NULL!	1	1	42	4	2	2	2	2	2
1020132	17787480764	2019-12-03	1	1		2003-09-01	2	3	2	2	2	0	3	1	1	2	1	2	2	2	2	1	1	41	1	2	2	2	2	2	2	2	2	2	2	2	2	2	1	#NULL!	1	1	38	1	2	2	2	2	2
1020133	15974923857	2019-12-03	2	1		2005-09-06	2	2	2	2	2	0	3	1	1	2	1	2	2	2	2	1	1	40	3	2	2	2	2	2	2	2	2	2	2	2	2	2	1	#NULL!	1	1	41	3	2	2	2	2	2
1020134	14769001933	2019-12-03	1	1		2004-08-25	2	3	1	2	2	0	6	1	1	1	1	2	2	2	2	1	1	42	4	2	2	2	2	2	2	2	2	2	2	2	2	2	1	#NULL!	1	1	40	3	2	2	2	2	2
1020135	15758683634	2019-12-03	1	5		2003-12-01	2	3	1	2	2	0	10	1	1	1	1	1	1	1	2	1	1	43	4	2	2	1	2	2	2	2	2	2	2	2	2	2	2	#NULL!	1	1	41	3	2	2	2	2	2
1020136	15987270937	2019-12-03	2	1		2004-09-20	1	3	1	2	1	0	2	1	1	2	2	2	2	2	2	1	1	42	4	2	2	2	2	2	2	2	2	2	2	2	2	2	1	#NULL!	1	1	41	3	2	2	2	2	2
1020137	13759332375	2019-12-03	2	1		2003-03-28	2	3	1	2	2	0	3	1	1	2	1	2	2	2	2	1	1	47	3	2	2	2	2	2	2	2	2	2	2	2	2	2	1	#NULL!	1	1	42	2	2	2	2	2	2
1020138	15012033507	2019-12-03	1	1		2002-01-01	2	3	2	2	2	0	4	1	1	2	1	2	2	2	2	1	1	40	2	2	2	2	2	2	2	2	2	2	2	2	2	2	1	#NULL!	1	1	38	2	2	2	2	2	2
1020139	13618831375	2019-12-03	2	1		2001-09-07	2	3	2	2	2	0	3	1	1	1	2	2	2	2	2	1	1	48	2	2	2	2	2	2	2	2	2	2	2	2	2	1	2	#NULL!	1	1	50	2	2	2	2	2	2
1020140	15758624017	2019-12-03	2	6	Dai	2005-01-16	2	2	2	2	2	1	5	1	1	1	1	2	2	2	2	1	1	38	2	2	2	2	2	2	2	2	2	2	1	2	2	2	2	#NULL!	1	1	36	2	1	2	2	2	2
1020141	15012015865	2019-12-03	1	1		2006-04-01	2	2	2	2	2	0	5	1	1	1	1	2	2	2	2	1	2	#NULL!	0	2	2	2	2	2	2	2	2	2	2	2	2	2	1	#NULL!	1	2	#NULL!	0	2	2	2	2	2
1020142	19988384223	2019-12-03	1	1		2004-06-05	1	3	1	2	2	0	2	1	2	2	1	2	2	2	2	1	1	47	4	2	2	2	2	2	2	2	2	2	2	2	2	2	1	#NULL!	1	1	51	2	2	2	2	2	2
1020143	13529603922	2019-12-03	1	1		2004-10-09	2	3	1	2	2	0	2	1	1	2	2	2	2	2	2	1	1	44	3	2	2	2	2	2	2	2	2	2	2	2	2	2	1	#NULL!	1	1	41	2	2	2	2	2	2
1020144	13578300576	2019-12-03	1	3		2003-08-06	2	3	1	2	2	0	5	2	2	1	2	1	2	2	2	1	1	40	3	2	2	2	2	2	2	2	2	2	2	2	2	1	2	#NULL!	1	1	30	2	2	2	2	2	2
1020145	13312719458	2019-12-03	2	1		2006-11-29	1	2	1	2	1	1	1	2	1	2	2	2	2	2	2	1	1	51	5	2	2	2	2	2	2	2	2	2	2	2	2	2	1	#NULL!	2	#NULL!	#NULL!	#NULL!	#NULL!	#NULL!	#NULL!	#NULL!	#NULL!
1020146	18088399801	2019-12-03	1	6	Dai	2003-05-20	2	3	1	2	2	0	1	1	2	2	2	2	2	2	2	1	1	42	3	2	2	1	2	2	2	2	2	2	2	2	2	2	2	#NULL!	1	1	41	3	2	2	2	2	2
1020147	13988347517	2019-12-03	1	5		2002-08-07	1	3	2	2	2	0	1	1	2	2	2	2	2	2	2	1	1	48	5	2	2	1	2	2	2	2	2	2	1	2	2	2	2	#NULL!	1	1	45	5	2	2	2	2	2
1020148	159069910049	2019-12-03	2	1		2005-08-20	2	2	2	2	2	0	3	1	1	2	1	2	2	2	2	1	1	43	3	2	2	2	2	1	2	2	2	2	2	2	2	2	2	#NULL!	1	1	42	2	2	2	2	2	2
1020149	15911856623	2019-12-03	1	1		2004-11-16	1	3	1	2	1	2	2	1	1	2	2	2	2	2	2	1	1	40	2	2	2	2	2	2	2	2	2	2	2	2	2	2	1	#NULL!	1	1	38	3	2	2	2	2	2
1020150	150120617991	2019-12-03	2	1		2005-05-05	2	2	3	2	2	1	4	1	1	2	1	2	2	2	2	1	1	44	2	2	2	2	2	2	2	2	2	2	2	2	2	2	1	#NULL!	1	1	41	1	2	2	2	2	2
1020151	13628839475	2019-12-03	2	6	Dai	2004-05-04	2	2	3	2	2	1	3	1	1	2	1	2	2	2	2	1	1	45	4	2	2	2	2	2	2	2	2	2	2	2	2	2	1	#NULL!	1	1	42	3	2	2	2	2	2
1020152	18788366823	2019-12-03	2	6	Dai	2005-05-10	2	2	3	2	2	0	4	1	1	1	1	2	2	2	2	1	1	41	0	2	2	2	2	2	2	2	2	2	2	2	2	2	1	#NULL!	1	1	35	0	2	2	2	2	2
1020153	18895825056	2019-12-03	2	1		2005-11-08	2	2	2	2	2	0	3	1	1	2	1	2	2	2	2	1	1	40	4	2	2	2	2	2	2	2	2	2	2	2	2	2	1	#NULL!	1	1	36	3	2	2	2	2	2
1020154	135299607983	2019-12-03	1	1		2005-09-09	1	2	3	2	2	0	4	1	1	2	1	2	2	2	2	1	1	39	4	2	2	2	2	2	2	2	2	2	2	2	2	2	1	#NULL!	1	1	38	4	2	2	2	2	2
1020155	14787522047	2019-12-03	1	3		2004-01-16	2	3	1	2	2	0	2	1	2	2	2	2	2	2	1	1	1	46	2	2	2	2	2	2	2	2	2	2	2	2	2	2	1	#NULL!	1	1	47	2	2	2	2	2	2
1020156	13988349912	2019-12-03	2	1		2004-01-11	1	3	1	2	2	0	6	1	1	1	1	2	2	2	2	1	1	41	3	2	2	1	2	2	2	2	2	2	2	1	2	2	2	#NULL!	1	1	39	3	2	2	2	2	2
1020157	15240935949	2019-12-03	1	5		2007-02-13	2	2	1	2	2	0	2	2	2	1	1	2	2	2	2	1	2	#NULL!	3	2	2	2	2	2	2	2	2	2	2	2	2	2	1	#NULL!	1	2	#NULL!	0	2	2	2	2	2
1020158	18308835264	2019-12-03	2	1		2006-04-18	2	2	2	2	2	0	4	1	1	2	1	2	2	2	2	1	1	38	3	2	2	2	2	2	2	2	2	2	2	2	2	2	1	#NULL!	1	1	36	3	2	2	2	2	2
1020159	15012038503	2019-12-03	2	3		2003-04-23	2	3	2	2	2	0	3	1	1	1	2	2	2	2	2	1	1	43	3	2	2	2	2	2	2	2	2	2	2	2	2	2	1	#NULL!	1	1	41	2	2	2	2	2	2
1020160	14708839479	2019-12-03	2	1		2004-08-07	2	3	2	2	2	0	1	1	2	2	2	2	2	2	2	2	#NULL!	#NULL!	#NULL!	#NULL!	#NULL!	#NULL!	#NULL!	#NULL!	#NULL!	#NULL!	#NULL!	#NULL!	#NULL!	#NULL!	#NULL!	#NULL!	#NULL!	14	1	1	41	3	2	2	2	2	2
1020161	13988377228	2019-12-03	2	1		2004-01-06	1	3	1	1	1	0	2	1	1	2	2	2	2	2	2	1	1	43	5	2	2	1	2	2	2	2	2	2	2	2	2	2	2	#NULL!	1	1	44	3	2	2	2	2	2
1020162	15974913920	2019-12-03	2	5		2005-06-03	2	2	3	2	2	0	3	1	1	2	1	2	2	2	2	1	1	40	3	2	2	2	2	2	2	2	2	2	2	2	2	2	1	#NULL!	1	1	41	4	2	2	2	2	2
1020163	18806906413	2019-12-03	1	6	Dai	2003-07-13	2	3	1	2	2	0	3	1	1	1	2	2	2	2	2	1	1	52	4	1	2	2	2	2	2	2	2	2	2	2	2	2	2	#NULL!	1	1	42	3	2	2	2	2	2
1020164	13987037771	2019-12-03	1	1		2003-02-26	2	3	1	2	2	0	4	1	1	1	1	2	2	2	2	1	2	#NULL!	2	2	2	1	2	2	2	2	2	2	2	2	2	2	2	#NULL!	1	2	#NULL!	2	2	2	1	2	2
1020165	13578420788	2019-12-03	2	1		2004-02-18	2	3	1	2	2	0	4	1	1	2	1	2	2	2	2	1	1	46	3	2	2	2	2	2	2	2	2	2	2	2	2	2	1	#NULL!	1	1	38	2	2	2	2	2	2
1020166	15208831289	2019-12-03	2	3		2004-06-23	1	2	3	2	1	1	1	1	2	2	2	2	2	2	2	1	1	40	5	2	2	2	2	2	2	2	2	2	2	2	2	2	1	#NULL!	1	1	39	4	2	2	2	2	2
1020167	15925484845	2019-12-03	2	1		2002-12-29	1	3	2	2	1	0	4	1	1	1	2	2	2	2	2	1	1	48	2	2	2	2	1	2	2	2	2	2	2	2	2	2	2	#NULL!	1	1	45	3	2	2	2	2	2
1020168	13988336731	2019-12-03	1	1		2004-03-05	2	3	1	2	2	0	2	1	1	2	2	2	2	2	2	1	1	49	1	2	2	2	2	2	2	2	2	2	2	2	2	2	1	#NULL!	1	1	45	4	2	2	2	2	2
1020169	15240925811	2019-12-03	1	1		2003-10-23	2	3	1	2	2	0	3	1	2	2	1	2	2	2	2	1	2	#NULL!	2	2	2	2	2	2	2	2	2	2	2	2	2	2	1	#NULL!	1	2	#NULL!	1	2	2	2	2	2
1020170	15087825662	2019-12-03	2	1		2002-08-12	2	3	2	2	2	1	5	1	1	1	1	2	2	2	2	1	1	42	2	2	2	2	2	2	2	2	2	2	2	2	2	1	2	#NULL!	1	1	39	2	2	2	2	2	2
1020171	139988363359	2019-12-03	2	3		2002-09-27	2	3	1	2	2	1	3	1	1	2	1	2	2	2	2	1	1	44	2	2	2	2	2	2	2	2	2	2	2	2	2	1	2	#NULL!	1	1	42	2	2	2	2	2	2
1020172	137593714199	2019-12-03	1	5		2003-08-14	2	3	1	2	2	0	4	1	1	1	1	2	2	2	2	1	1	39	3	2	2	2	2	2	2	2	2	2	2	2	2	2	1	#NULL!	1	1	37	3	2	2	2	2	2
1020173	19869499980444	2019-12-03	1	1		2003-04-28	1	3	1	2	2	4	4	1	1	1	1	2	2	2	2	1	2	#NULL!	5	2	2	2	2	2	2	2	2	2	2	2	2	1	2	#NULL!	1	2	#NULL!	5	2	2	2	2	2
1020174	18806955756	2019-12-03	1	1		2004-10-08	2	2	3	2	1	0	2	1	1	2	2	2	2	2	2	1	1	47	3	2	2	2	2	2	2	2	2	2	2	2	2	2	1	#NULL!	1	1	45	3	2	2	2	2	2
1020175	13578322056	2019-12-03	1	1		2005-12-11	2	2	3	2	2	1	1	2	2	2	1	2	2	2	2	1	2	#NULL!	2	2	2	2	2	2	2	2	2	2	2	2	2	2	1	#NULL!	1	2	#NULL!	2	2	2	2	2	2
1020176	13529601191	2019-12-03	1	1		2005-02-03	2	2	3	2	2	0	3	1	1	2	1	2	2	2	2	1	1	37	2	2	2	2	2	2	2	2	2	2	2	2	2	2	1	#NULL!	1	1	36	3	2	2	2	2	2
1020177	137599338653	2019-12-03	1	1		2005-05-19	1	2	2	2	2	0	4	1	1	2	1	2	2	2	2	1	1	40	3	2	2	2	2	2	2	2	2	2	2	2	2	2	1	#NULL!	1	1	36	3	2	2	2	2	2
1020178	15908833157	2019-12-03	2	3		2004-07-04	2	2	3	2	2	0	3	1	1	2	1	2	2	2	2	1	1	43	3	2	2	2	2	2	2	2	2	2	2	2	2	2	1	#NULL!	1	1	42	1	2	2	2	2	2
1020179	15087816217	2019-12-03	1	1		2006-02-19	2	2	2	2	1	0	2	1	1	2	2	2	2	2	2	1	1	38	2	2	2	2	2	2	2	2	2	2	2	2	2	2	1	#NULL!	1	1	36	4	2	2	2	2	2
1020180	13908832653	2019-12-03	2	1		2006-10-04	2	2	1	2	1	0	4	1	1	2	2	2	2	2	1	1	1	34	4	2	1	2	2	2	2	2	2	2	2	2	2	2	2	#NULL!	1	1	32	2	2	2	2	2	2
1020181	13578422671	2019-12-03	2	5		2006-11-25	1	2	1	2	1	0	3	1	2	1	2	1	2	2	2	1	1	33	2	2	2	2	2	2	2	2	2	2	2	2	2	2	1	#NULL!	1	1	42	4	2	2	2	2	2
1020182	15087843643	2019-12-03	1	1		2004-11-12	2	3	1	2	2	0	3	2	2	2	1	2	1	2	2	2	#NULL!	#NULL!	#NULL!	#NULL!	#NULL!	#NULL!	#NULL!	#NULL!	#NULL!	#NULL!	#NULL!	#NULL!	#NULL!	#NULL!	#NULL!	#NULL!	#NULL!	2	1	2	#NULL!	2	2	2	2	2	2
1020183	13988377839	2019-12-03	2	1		2004-02-04	2	3	1	2	2	0	2	1	1	2	2	2	2	2	2	1	1	51	3	2	2	2	2	2	2	2	2	2	2	2	2	2	1	#NULL!	1	1	46	3	2	2	2	2	2
1020184	18214525635	2019-12-03	2	6	Bulang	2003-02-16	2	3	2	2	2	0	3	1	1	2	1	2	2	2	2	1	1	49	2	1	2	2	2	2	1	2	2	2	2	2	2	2	2	#NULL!	1	1	39	2	2	2	2	2	2
1020185	18806975354	2019-12-03	2	1		2002-11-26	2	3	2	2	2	0	4	1	1	1	1	2	2	2	2	1	1	46	5	2	2	1	2	2	2	2	2	2	2	2	2	2	2	#NULL!	1	1	41	3	2	2	2	2	2
1020186	15906915173	2019-12-03	2	1		2002-07-30	2	3	2	2	2	0	4	1	1	1	1	2	2	2	2	1	1	42	3	2	2	2	2	2	2	2	2	2	2	2	2	2	1	#NULL!	1	1	42	2	2	2	2	2	2
1020187	15906960410	2019-12-03	1	3		2002-06-18	2	3	2	2	1	2	3	1	1	2	2	2	2	2	2	1	1	38	2	2	2	2	2	2	2	2	2	2	2	2	2	2	1	#NULL!	1	1	41	1	2	2	2	2	2
1020188	13988317617	2019-12-03	1	1		2005-09-13	2	2	2	2	1	0	4	1	1	2	2	2	2	2	2	1	2	#NULL!	4	2	2	2	2	2	2	2	2	2	2	2	2	2	1	#NULL!	1	2	#NULL!	3	2	2	2	2	2
1020189	15987265516	2019-12-03	1	1		2006-02-05	2	2	2	2	2	0	14	1	1	1	1	2	2	2	1	1	1	34	3	2	2	2	2	2	2	2	2	2	2	2	2	2	1	#NULL!	1	1	32	2	2	2	2	2	2
1020190	18388899639	2019-12-03	2	1		2006-10-07	2	2	2	2	2	0	4	1	1	2	1	2	2	2	2	1	1	37	1	2	2	2	2	2	2	2	2	2	2	1	2	2	2	#NULL!	1	1	42	3	2	2	2	2	2
1020191	15087890340	2019-12-03	2	1		2006-01-19	2	2	2	2	2	0	3	1	1	1	2	2	2	2	2	1	1	45	2	2	2	1	2	2	2	2	2	2	2	2	2	2	2	#NULL!	1	1	44	4	2	2	2	2	2
1020192	18408845260	2019-12-03	2	3		2004-09-02	1	3	1	2	1	0	5	2	2	2	2	1	2	1	2	1	2	#NULL!	0	2	2	2	2	2	2	2	2	2	2	2	2	2	1	#NULL!	1	1	42	4	2	2	2	2	2
1020193	15925480917	2019-12-03	1	1		2003-10-06	2	3	1	2	1	0	4	1	1	2	2	2	2	2	2	1	2	#NULL!	2	2	2	2	2	2	2	2	2	2	2	2	2	2	1	#NULL!	1	2	#NULL!	3	2	2	2	2	2
1020194	13987004823	2019-12-03	2	1		2006-07-26	1	2	2	2	2	2	2	2	2	1	2	2	2	1	2	1	2	#NULL!	3	2	2	1	1	2	2	2	2	2	2	2	2	2	2	#NULL!	1	1	37	2	2	2	1	2	2
1020195	18469613947	2019-12-03	1	1		2002-12-29	2	3	2	2	1	0	1	2	2	2	2	2	1	2	2	1	2	#NULL!	2	2	2	2	2	2	2	2	2	2	1	2	2	2	2	#NULL!	1	2	#NULL!	3	2	2	2	2	2
1020196	13988387981	2019-12-03	2	1		2006-06-30	2	2	1	2	2	0	6	1	1	1	1	1	2	2	2	1	2	#NULL!	4	2	2	2	2	2	2	2	2	2	2	2	2	2	1	#NULL!	1	2	#NULL!	3	2	2	2	2	2
1020197	17397397240	2019-12-03	1	3		2002-04-23	2	3	2	2	2	0	3	1	2	2	2	2	2	1	2	1	1	39	2	2	2	2	2	2	2	2	2	2	2	2	2	2	1	#NULL!	1	1	39	2	2	2	2	2	2
1020198	13759394934	2019-12-03	2	1		2004-01-06	2	2	3	2	2	0	4	1	1	1	1	2	2	2	2	1	1	45	2	2	2	2	2	2	2	2	2	2	2	2	2	2	1	#NULL!	1	1	49	2	2	2	2	2	2
1020199	13578308881	2019-12-03	2	5		2003-10-05	2	2	3	2	2	1	4	1	1	2	1	2	2	2	2	1	1	39	2	2	2	2	2	2	2	2	2	2	1	2	2	2	2	#NULL!	1	1	39	2	2	2	1	2	2
1020200	13759358685	2019-12-03	2	1		2004-10-07	2	3	2	2	2	1	1	1	2	2	2	2	2	2	2	1	1	46	2	2	2	2	2	2	2	2	2	2	2	2	2	1	2	#NULL!	1	1	39	2	2	2	2	2	2
1020201	18214507237	2019-12-03	1	3		2002-11-27	2	3	2	2	2	0	3	1	1	2	1	2	2	2	2	1	1	40	2	2	2	2	2	2	2	2	2	2	2	2	2	1	2	#NULL!	1	1	40	1	2	2	2	2	2
1020202	13759392847	2019-12-03	1	1		2005-04-23	2	2	3	2	2	0	3	1	1	2	1	2	2	2	2	1	1	45	2	2	2	2	2	2	2	2	2	2	2	2	2	1	2	#NULL!	1	1	42	2	2	2	2	2	2
1020203	15126567963	2019-12-03	2	3		2003-10-18	2	3	1	2	2	1	3	1	1	2	1	2	2	2	2	1	1	43	4	2	2	1	2	2	2	2	2	2	2	2	2	2	2	#NULL!	1	1	40	3	2	2	2	2	2
1020204	18088374036	2019-12-03	2	3		2004-04-23	2	3	1	2	2	0	3	1	1	2	1	2	2	2	2	1	1	46	1	1	2	2	2	2	2	2	2	2	2	2	2	2	2	#NULL!	1	1	47	2	2	2	2	2	2
1020205	18896217415	2019-12-03	2	5		2007-01-19	2	2	1	2	2	0	2	2	2	2	2	2	1	2	2	1	1	47	2	2	2	2	2	2	1	2	2	2	2	2	2	2	2	#NULL!	1	1	49	1	2	2	2	2	2
1020206	13126394791	2019-12-03	2	1		2007-03-26	2	2	1	2	2	0	4	1	2	2	1	2	2	2	1	1	1	36	3	2	2	2	2	2	2	2	2	2	2	2	2	2	1	#NULL!	1	1	35	5	2	2	2	2	2
1020207	13759319388	2019-12-03	1	1		2007-05-21	2	2	1	2	2	0	5	1	1	1	1	2	2	2	2	1	2	#NULL!	3	2	2	2	2	2	2	2	2	2	2	2	2	2	1	#NULL!	1	2	#NULL!	3	2	2	2	2	2
1020208	18388955664	2019-12-03	2	3		2002-09-10	2	3	2	2	1	0	2	1	1	2	2	2	2	2	2	1	1	39	5	2	2	2	2	2	2	2	2	2	2	2	2	2	1	#NULL!	1	1	38	3	2	2	2	2	2
1020209	13408883771	2019-12-03	2	1		2003-11-11	2	3	1	2	2	3	4	1	1	1	1	2	2	2	2	1	1	42	2	2	2	2	2	2	2	2	2	2	1	2	2	2	2	#NULL!	1	1	37	2	2	2	2	2	2
1020210	13908835746	2019-12-03	1	6	Dai	2002-11-23	1	3	2	2	2	1	3	1	1	2	1	2	2	2	2	1	1	57	3	2	2	2	2	2	2	2	2	2	2	2	2	2	1	#NULL!	1	2	#NULL!	3	2	2	2	2	2
1020211	15087807869	2019-12-03	1	1		2002-11-19	2	3	1	2	2	0	3	1	1	2	1	2	2	2	2	1	1	45	1	2	2	2	2	2	2	2	2	2	2	2	2	2	1	#NULL!	1	1	45	1	2	2	1	2	2
1020212	15012054707	2019-12-03	1	1		2003-04-14	2	3	1	2	1	1	3	1	1	1	2	2	2	2	2	1	1	41	3	2	2	2	2	2	2	2	2	2	2	2	2	2	1	#NULL!	1	1	40	2	2	2	2	2	2
1020213	18788304607	2019-12-03	2	1		2002-10-17	2	3	2	2	2	0	2	1	1	2	2	2	2	2	2	1	1	60	2	2	2	2	2	2	2	2	2	2	1	2	2	1	2	#NULL!	1	1	57	1	2	2	1	2	1
1020214	15087878832	2019-12-03	1	3		2006-10-29	1	2	1	1	2	0	5	1	1	2	1	2	2	2	1	1	1	36	4	2	2	2	2	2	2	2	2	2	2	2	2	2	1	#NULL!	1	1	34	3	2	2	2	2	2
1020215	15882998201	2019-12-03	1	6	Dai	2006-12-24	2	2	1	2	2	0	5	1	1	1	1	2	2	2	2	1	1	33	3	2	2	2	2	2	2	2	2	2	2	2	2	2	1	#NULL!	1	1	33	2	2	2	2	2	2
1020216	15769920769	2019-12-03	1	1		2006-08-07	2	2	1	2	2	3	3	2	2	2	2	1	1	2	2	1	1	40	2	2	2	2	2	2	2	2	2	2	2	2	2	2	1	#NULL!	1	1	40	1	2	2	2	2	2
1020217	15887992292	2019-12-03	1	6	Dai	2004-11-09	1	2	3	2	2	0	5	1	1	1	1	2	2	2	2	1	1	36	2	2	2	2	2	2	2	2	2	2	2	2	2	2	1	#NULL!	1	1	36	2	2	2	2	2	2
1020218	13759358534	2019-12-03	2	3		2005-04-21	2	2	2	2	2	0	10	1	1	2	1	2	2	2	2	1	1	45	3	2	2	2	2	2	1	2	2	2	2	2	2	2	2	#NULL!	1	2	#NULL!	2	2	2	2	2	2
1020219	18214533152	2019-12-03	1	1		2006-11-15	2	2	1	2	2	0	4	1	1	1	1	2	2	2	2	1	1	38	1	2	2	2	2	2	2	2	2	2	2	2	2	2	1	#NULL!	1	1	33	3	2	2	2	2	2
1020220	14736855965	2019-12-03	1	6	Dai	2003-07-19	2	3	2	2	2	1	3	1	1	1	2	2	2	2	2	1	1	43	4	2	2	2	2	2	2	2	2	2	2	2	2	2	1	#NULL!	1	1	43	4	2	2	2	2	2
1020221	13578428789	2019-12-03	1	1		2002-11-06	1	3	2	2	1	2	4	2	1	2	2	1	1	2	2	1	1	48	3	2	2	2	2	2	2	2	2	2	2	2	2	2	1	#NULL!	1	2	#NULL!	4	2	2	2	2	2
1020222	18408828731	2019-12-03	1	6	Dai	2002-06-21	1	3	2	1	1	0	2	1	1	2	2	2	2	2	2	1	1	55	5	2	2	2	2	2	2	2	2	2	2	2	2	2	1	#NULL!	1	1	44	5	2	2	2	2	2
1020223	18724959125	2019-12-03	2	1		2005-09-17	2	2	2	2	2	0	2	1	1	2	2	2	2	2	2	1	1	45	3	2	2	2	2	2	2	2	2	2	2	2	2	2	1	#NULL!	1	1	43	2	2	2	2	2	2
1020224	15087805957	2019-12-03	1	1		2006-08-18	1	2	1	1	2	0	5	1	1	1	1	2	2	2	2	1	1	39	3	2	2	2	2	2	2	2	2	2	2	2	2	2	1	#NULL!	1	1	35	3	2	2	2	2	2
1020225	18788376607	2019-12-03	2	3		2003-11-16	2	3	1	2	2	0	3	2	2	2	1	2	2	2	1	1	1	40	3	2	2	2	2	2	2	2	2	2	2	2	2	2	1	#NULL!	1	1	38	3	2	2	2	2	2
1020226	13529980120	2019-12-03	2	6	Dai	2003-07-10	2	3	2	2	2	0	4	1	1	2	1	2	2	2	2	1	1	40	3	2	2	2	2	2	2	2	2	2	2	2	2	2	1	#NULL!	2	#NULL!	#NULL!	#NULL!	#NULL!	#NULL!	#NULL!	#NULL!	#NULL!
1020227	18895854533	2019-12-03	2	1		2003-04-02	2	3	2	2	2	0	4	1	1	2	1	2	2	2	2	1	2	#NULL!	2	2	2	1	2	2	2	2	2	2	2	2	2	2	2	#NULL!	1	2	#NULL!	2	2	2	2	2	2
1020228	15906906013	2019-12-03	2	1		2004-12-14	2	3	1	2	2	0	5	1	1	2	1	2	2	2	2	1	2	#NULL!	2	2	2	2	2	2	2	2	2	2	2	2	2	2	1	#NULL!	1	2	#NULL!	2	2	2	2	2	2
1020229	15758695907	2019-12-03	2	1		2003-06-02	2	3	1	2	2	1	5	1	1	1	1	2	2	2	2	1	2	#NULL!	2	2	2	2	2	2	2	2	2	2	2	2	2	2	1	#NULL!	1	2	#NULL!	2	2	2	2	2	2
1020230	18788381006	2019-12-03	2	3		2005-04-16	2	2	3	2	2	0	3	1	1	2	1	2	2	2	2	1	1	41	2	2	2	2	2	1	1	2	2	2	2	2	2	2	2	#NULL!	1	1	39	3	2	2	2	2	2
1020231	15087849459	2019-12-03	2	6	Lahu	2007-01-28	2	2	2	2	2	0	5	1	1	2	1	2	2	2	1	1	2	#NULL!	0	2	2	2	2	2	2	2	2	2	2	2	2	2	1	#NULL!	1	1	38	2	2	2	2	2	2
1020232	18183601227	2019-12-03	2	6	Dai	2006-06-02	2	2	2	2	2	0	3	1	1	2	1	2	2	2	2	1	2	#NULL!	3	2	2	2	2	2	2	2	2	2	2	2	2	2	1	#NULL!	1	2	#NULL!	3	2	2	2	2	2
1020233	18788345917	2019-12-03	2	1		2004-09-02	2	2	3	2	2	0	3	1	1	2	1	2	2	2	2	1	1	45	2	2	2	2	2	2	2	2	2	2	2	2	2	2	1	#NULL!	1	1	36	2	2	2	2	2	2
1020234	15087853565	2019-12-03	2	1		2006-10-04	2	2	1	2	2	0	5	1	1	2	1	2	2	2	1	1	1	44	3	1	2	2	2	2	2	2	2	2	2	2	2	2	2	#NULL!	1	1	36	3	2	2	2	2	2
1020235	15240930045	2019-12-03	2	1		2003-11-02	2	3	1	2	2	0	4	1	1	1	1	2	2	2	2	1	1	48	2	2	2	2	2	2	2	2	2	2	1	2	2	2	2	#NULL!	1	1	51	2	2	2	2	2	2
1020236	15012055323	2019-12-03	2	1		2003-12-16	2	3	1	2	2	0	3	1	1	2	1	2	2	2	2	1	2	#NULL!	2	2	2	2	2	2	2	2	2	2	2	2	2	1	2	#NULL!	1	2	#NULL!	2	2	2	2	2	2
1020237	15087809072	2019-12-03	2	1		2002-07-07	2	3	2	2	2	0	2	1	1	2	2	2	2	2	2	1	1	68	4	2	2	2	2	2	2	2	2	2	2	2	2	2	1	#NULL!	1	1	49	2	2	2	2	2	2
1020238	15126496917	2019-12-03	2	6	Lahu	2007-01-31	2	2	1	2	2	0	3	1	1	2	1	2	2	2	2	1	1	45	2	2	2	2	2	2	2	2	2	2	2	2	2	2	1	#NULL!	1	1	40	3	2	2	2	2	2
1020239	13208832135	2019-12-03	2	1		2003-09-05	1	3	2	2	2	0	6	1	1	1	1	1	2	2	2	1	1	39	2	2	2	2	2	2	2	2	2	2	2	2	2	2	1	#NULL!	1	1	37	3	2	2	2	2	2
1020240	18724907092	2019-12-03	2	1		2003-11-24	2	3	2	2	1	0	2	1	1	2	2	2	2	2	2	1	1	44	2	2	2	2	2	2	2	2	2	2	1	2	2	2	2	#NULL!	1	1	46	1	2	2	1	2	2
1020241	18068308861	2019-12-03	2	1		2003-10-07	2	3	2	2	1	1	1	2	2	1	2	2	2	2	2	1	1	40	3	2	2	2	2	2	2	2	2	2	2	2	2	2	1	#NULL!	1	1	40	3	2	2	2	2	2
1020242	15911846237	2019-12-03	2	1		2002-09-09	2	3	2	2	2	0	4	1	1	1	1	2	2	2	2	1	1	40	3	2	2	2	2	2	2	2	2	2	2	2	2	2	1	#NULL!	1	1	39	2	2	2	2	2	2
1020243	13759377701	2019-12-03	2	5		2002-05-07	2	3	2	2	2	0	3	1	1	2	1	2	2	2	2	1	1	45	2	2	2	2	2	2	2	2	2	2	2	2	2	2	1	#NULL!	1	1	39	3	2	2	2	2	2
1020244	18788399331	2019-12-03	2	1		2003-09-18	2	3	1	2	2	1	3	1	1	2	2	2	2	2	2	1	1	43	3	1	2	2	2	2	2	2	2	2	2	2	2	2	2	#NULL!	1	1	42	2	2	2	2	2	2
1020245	15906935251	2019-12-03	2	1		2003-03-13	2	3	2	2	2	0	5	1	1	1	1	1	2	2	2	1	1	39	3	2	2	2	2	2	2	2	2	2	2	2	2	1	2	#NULL!	1	1	36	2	2	2	2	2	2
1020246	15012106272	2019-12-03	1	3		2001-04-01	2	3	1	2	2	0	4	1	1	2	1	2	1	2	2	1	1	49	2	2	2	2	2	2	2	2	2	2	2	2	2	2	1	#NULL!	1	1	45	2	2	2	2	2	2
1020247	13987037761	2019-12-03	2	1		2006-06-18	1	2	2	2	2	0	6	1	1	1	1	2	2	2	2	1	1	42	4	2	2	2	2	2	2	2	2	2	2	2	2	2	1	#NULL!	1	1	39	3	2	2	2	2	2
1020248	13578449825	2019-12-03	2	1		2005-12-06	2	2	1	2	2	0	3	1	1	2	1	2	2	2	2	1	1	48	1	2	2	2	2	2	2	2	2	2	2	2	2	2	1	#NULL!	1	1	44	1	2	2	2	2	2
1020249	15087822342	2019-12-03	1	1		2006-10-07	2	2	1	2	2	0	6	1	1	1	1	1	2	2	2	1	2	#NULL!	3	2	2	2	2	2	2	2	2	2	2	2	2	2	1	#NULL!	1	2	#NULL!	2	2	2	2	2	2
1020250	14708835672	2019-12-03	1	3		2003-12-01	1	3	1	2	1	0	2	1	1	2	2	2	2	2	2	1	1	38	2	2	2	2	2	2	2	2	2	2	2	2	2	1	2	#NULL!	1	1	36	2	2	2	2	2	2
1020251	18988312873	2019-12-03	2	2		2006-10-08	2	2	1	2	1	0	2	1	1	2	2	2	2	2	2	1	1	44	3	2	2	1	2	2	2	2	2	2	2	2	2	2	2	#NULL!	1	1	37	3	2	2	2	2	2
1020252	15758695900	2019-12-03	1	1		2007-01-26	2	2	1	2	2	0	5	1	1	2	1	2	2	2	2	1	1	46	3	2	1	2	2	2	2	2	2	2	2	2	2	2	2	#NULL!	1	1	52	3	2	2	2	2	2
1020253	18308839322	2019-12-03	2	1		2004-02-10	2	3	1	2	2	0	2	1	2	2	1	2	2	2	2	2	#NULL!	#NULL!	#NULL!	#NULL!	#NULL!	#NULL!	#NULL!	#NULL!	#NULL!	#NULL!	#NULL!	#NULL!	#NULL!	#NULL!	#NULL!	#NULL!	#NULL!	12	1	1	36	2	2	2	2	2	2
1020254	15240917368	2019-12-03	2	1		2003-02-03	2	3	1	2	2	0	2	1	1	2	2	2	2	2	2	1	1	51	3	2	2	2	2	2	2	2	2	2	1	2	2	2	2	#NULL!	1	1	51	1	2	2	1	1	2
1020255	13388832661	2019-12-03	2	1		2005-06-04	2	2	2	2	2	0	6	1	1	2	1	2	2	2	2	1	1	42	3	2	2	2	2	2	2	2	2	2	2	2	2	1	2	#NULL!	1	1	37	2	2	2	2	2	2
1020256	18214538904	2019-12-03	2	6	Dai	2002-01-28	2	3	2	2	2	0	2	2	2	1	2	2	2	2	2	1	2	#NULL!	3	2	2	2	2	2	2	2	2	2	2	2	2	2	1	#NULL!	1	1	32	2	2	2	2	2	2
1020257	18388972952	2019-12-03	1	1		2004-03-19	2	3	1	2	2	0	2	1	2	2	1	2	2	2	2	1	1	38	3	2	2	2	2	2	2	2	2	2	2	2	2	2	1	#NULL!	1	1	37	3	2	2	2	2	2
1020258	15758439062	2019-12-03	2	3		2003-07-24	2	3	1	2	2	0	3	1	1	2	1	2	2	2	2	1	1	42	1	2	2	2	2	2	2	2	2	2	2	2	2	2	1	#NULL!	1	1	41	2	2	2	2	2	2
1020259	18288332606	2019-12-03	2	1		2006-10-20	2	2	1	1	2	0	3	2	2	1	1	2	2	2	2	1	1	40	2	2	2	2	2	2	2	2	2	2	2	2	2	2	1	#NULL!	1	1	34	3	2	2	2	2	2
1020260	13578429379	2019-12-03	2	1		2007-06-16	1	2	1	2	1	0	2	1	1	2	2	2	2	2	2	1	1	45	0	2	2	2	2	2	2	2	2	2	2	2	2	2	1	#NULL!	1	1	49	0	2	2	2	2	2
1020261	15887990520	2019-12-03	1	1		2006-07-07	2	2	1	2	2	0	1	1	2	2	2	2	2	2	2	2	#NULL!	#NULL!	#NULL!	#NULL!	#NULL!	#NULL!	#NULL!	#NULL!	#NULL!	#NULL!	#NULL!	#NULL!	#NULL!	#NULL!	#NULL!	#NULL!	#NULL!	4	1	1	39	3	2	2	2	2	2
1020262	18988343792	2019-12-03	1	1		2006-09-23	2	2	1	2	2	0	2	1	1	2	2	2	2	2	2	1	1	41	2	2	2	1	2	2	2	2	2	2	2	2	2	2	2	#NULL!	1	1	43	3	2	2	2	2	2
1020263	13988336618	2019-12-03	1	6	Lahu	2007-07-06	2	2	1	2	1	0	3	2	1	1	2	2	2	2	2	1	2	#NULL!	2	2	2	2	2	2	2	2	2	2	2	2	2	2	1	#NULL!	1	2	#NULL!	3	2	2	2	2	2
1020264	13618836574	2019-12-03	2	1		2004-09-22	1	2	3	2	2	0	1	2	1	2	2	2	2	2	2	1	1	46	2	2	2	2	2	2	2	2	2	2	2	2	2	1	2	#NULL!	1	2	#NULL!	2	2	2	2	2	2
1020265	15087829463	2019-12-03	1	6	Dai	2005-05-14	2	2	3	2	2	0	7	1	1	1	1	2	2	2	2	1	1	35	3	2	2	2	2	2	2	2	2	2	2	2	2	2	1	#NULL!	1	1	34	4	2	2	2	2	2
1020266	15012053086	2019-12-03	2	1		2005-10-27	1	2	2	1	1	1	1	1	2	2	2	2	2	2	2	1	1	48	3	2	2	2	2	2	2	2	2	2	2	2	2	2	1	#NULL!	1	1	38	3	2	2	2	2	2
1020267	15287607800	2019-12-03	2	1		2006-01-20	2	2	2	2	2	0	4	1	1	1	1	2	2	2	2	1	1	40	3	2	2	2	2	2	2	2	2	2	2	2	2	2	1	#NULL!	1	1	39	3	2	2	2	2	2
1020268	14787084045	2019-12-03	2	3		2003-01-27	2	3	2	2	2	0	5	1	2	2	1	2	2	2	2	1	1	43	3	2	2	2	2	2	2	2	2	2	2	2	2	2	1	#NULL!	1	1	40	2	2	2	2	2	2
1020269	19116096353	2019-12-03	2	1		2003-11-12	2	3	1	2	2	0	4	1	1	1	2	2	2	2	2	1	1	41	2	2	2	2	2	2	2	2	2	2	2	2	2	2	1	#NULL!	1	1	39	1	2	2	2	2	2
1020270	13628833082	2019-12-03	1	3		2002-06-16	2	3	2	2	2	3	3	1	1	2	1	2	2	2	2	1	2	#NULL!	3	2	2	2	2	2	2	2	2	2	2	2	2	2	1	#NULL!	1	2	#NULL!	4	2	2	2	2	2
1020271	15012055995	2019-12-03	2	3		2007-01-03	2	2	1	2	2	0	3	1	1	2	1	2	2	2	2	1	2	#NULL!	4	2	2	2	2	2	2	2	2	2	2	2	2	2	1	#NULL!	1	2	#NULL!	2	2	2	2	2	2
1020272	13578307581	2019-12-03	2	1		2006-10-17	2	2	1	2	2	0	3	1	1	2	2	2	2	2	2	1	2	#NULL!	3	2	2	2	2	2	2	2	2	2	2	2	2	1	2	#NULL!	1	2	#NULL!	4	2	2	2	2	2
1020273	13987001693	2019-12-03	2	1		2004-04-01	1	3	1	2	2	2	2	2	2	1	1	2	2	2	2	1	1	45	4	2	2	2	2	2	2	2	2	2	2	2	2	2	1	#NULL!	1	1	39	4	2	2	2	2	2
1020274	13988374356	2019-12-03	1	1		2002-12-03	2	3	1	2	2	0	5	1	1	1	1	2	2	2	2	1	1	41	2	2	2	2	2	2	2	2	2	2	2	2	2	1	2	#NULL!	1	1	42	2	2	2	2	2	2
1020275	14769005583	2019-12-03	2	1		2003-10-29	2	3	1	2	2	0	5	1	1	1	1	2	2	2	2	1	1	41	2	2	2	2	2	2	2	2	2	2	2	2	2	2	1	#NULL!	1	1	40	1	2	2	2	2	2
1020276	1838892263	2019-12-03	2	1		2003-04-19	2	3	2	2	2	0	5	1	1	1	1	2	2	2	2	1	1	44	2	2	2	2	2	2	2	2	2	2	2	2	2	2	1	#NULL!	1	1	42	2	2	2	2	2	2
1020277	17387446619	2019-12-03	1	6	Lahu	2003-04-18	2	3	2	1	2	0	4	1	1	1	1	2	2	2	2	1	2	#NULL!	2	2	2	2	2	2	2	2	2	2	2	2	2	2	1	#NULL!	1	2	#NULL!	2	2	2	2	2	2
1020278	18788346061	2019-12-03	1	3		2003-04-18	2	3	1	2	2	0	8	2	2	2	2	2	2	2	1	1	2	#NULL!	3	2	2	2	2	2	2	2	2	2	2	2	2	2	1	#NULL!	1	1	36	3	2	2	2	2	2
1020279	15126580789	2019-12-03	2	1		2004-10-31	2	2	2	2	2	0	5	1	1	1	1	2	2	2	2	1	1	40	4	2	2	2	2	2	2	2	2	2	2	2	2	2	1	#NULL!	1	1	39	1	2	2	2	2	2
1020280	13759349354	2019-12-03	2	5		2006-05-07	2	2	1	2	2	0	4	2	2	1	2	1	2	2	1	1	2	#NULL!	1	2	2	2	2	2	2	2	2	2	2	2	2	2	1	#NULL!	1	2	#NULL!	2	2	2	2	2	2
1020281	15887999661	2019-12-03	2	1		2006-03-29	2	2	1	2	2	0	5	1	2	2	2	1	1	2	2	1	1	37	3	2	2	2	2	2	2	2	2	2	2	2	2	1	2	#NULL!	1	1	36	3	2	1	2	2	2
1020282	13678835414	2019-12-03	1	1		2007-04-06	2	2	1	1	2	0	3	1	1	2	1	2	2	2	2	1	1	36	1	2	2	2	2	2	2	2	2	2	2	2	2	2	1	#NULL!	1	1	34	1	2	2	2	2	2
1020283	14769002394	2019-12-03	1	5		2006-09-20	2	2	1	2	1	0	2	2	2	1	2	2	2	2	2	2	#NULL!	#NULL!	#NULL!	#NULL!	#NULL!	#NULL!	#NULL!	#NULL!	#NULL!	#NULL!	#NULL!	#NULL!	#NULL!	#NULL!	#NULL!	#NULL!	#NULL!	1	1	1	29	2	2	2	2	2	2
1020284	18388871965	2019-12-03	2	1		2006-04-16	2	2	1	1	2	0	2	1	1	2	2	2	2	2	2	1	1	31	3	2	2	2	2	2	2	2	2	2	2	2	2	2	1	#NULL!	1	1	30	2	2	2	2	2	2
1020285	15906953606	2019-12-03	2	1		2003-03-18	2	3	2	2	2	0	3	1	1	2	1	2	2	2	2	1	1	44	1	2	2	2	2	2	2	2	2	2	2	2	2	1	2	#NULL!	1	1	42	1	2	2	2	2	2
1020286	18724919884	2019-12-03	1	1		2001-11-14	2	3	2	2	2	0	5	1	1	1	1	2	2	2	2	1	1	44	2	2	2	2	2	2	2	2	2	2	2	2	2	2	1	#NULL!	1	1	40	2	2	2	2	2	2
1020287	13908839191	2019-12-03	1	1		2003-01-29	2	3	2	2	2	1	3	1	1	2	1	2	2	2	2	1	1	43	3	2	2	2	2	2	2	2	2	2	1	2	2	2	2	#NULL!	1	1	42	2	2	2	1	2	2
1020288	18806963603	2019-12-03	2	1		2006-01-02	1	2	2	2	1	0	2	1	1	2	2	2	2	2	2	1	1	45	5	2	2	2	2	2	2	2	2	2	2	2	2	2	1	#NULL!	1	1	40	2	2	2	2	2	2
1020289	18724916853	2019-12-03	1	1		2003-07-03	2	3	2	2	1	1	1	1	2	2	2	2	2	2	2	2	#NULL!	#NULL!	#NULL!	#NULL!	#NULL!	#NULL!	#NULL!	#NULL!	#NULL!	#NULL!	#NULL!	#NULL!	#NULL!	#NULL!	#NULL!	#NULL!	#NULL!	13	1	1	56	2	2	2	2	2	2
1020290	15012086484	2019-12-03	2	1		2003-01-09	2	3	2	2	1	0	2	1	2	1	2	2	2	2	2	1	2	#NULL!	0	2	2	2	2	2	2	2	2	2	2	2	2	2	1	#NULL!	1	1	47	3	2	2	1	2	2
1020291	18788310192	2019-12-03	1	1		2003-10-04	2	3	1	2	2	0	3	1	1	2	1	2	2	2	2	1	1	39	2	2	2	2	2	2	2	2	2	2	2	2	2	1	2	#NULL!	1	1	40	2	2	2	2	2	2
1020292	15081859411	2019-12-03	1	1		2007-06-28	2	2	1	1	1	0	2	1	1	2	2	2	2	2	2	1	2	#NULL!	3	2	2	2	2	2	2	2	2	2	2	2	2	2	1	#NULL!	1	2	#NULL!	3	2	2	2	2	2
1020293	1838852283	2019-12-03	1	1		2004-07-26	2	2	3	2	2	1	3	1	1	2	1	2	2	2	2	1	1	43	3	2	2	2	2	2	2	2	2	2	2	2	2	2	1	#NULL!	1	1	39	2	2	2	2	2	2
1020294	15087899492	2019-12-03	1	1		2005-11-03	2	2	2	1	2	0	4	1	2	2	1	2	2	2	2	2	#NULL!	#NULL!	#NULL!	#NULL!	#NULL!	#NULL!	#NULL!	#NULL!	#NULL!	#NULL!	#NULL!	#NULL!	#NULL!	#NULL!	#NULL!	#NULL!	#NULL!	9	1	2	#NULL!	4	2	2	2	2	2
1020295	18267256313	2019-12-03	2	1		2004-02-08	2	3	1	2	1	0	2	2	2	1	2	2	2	2	2	1	1	41	2	2	2	2	2	2	2	2	2	2	2	2	2	2	1	#NULL!	1	1	37	4	2	2	2	2	2
1020296	13759345985	2019-12-03	2	1		2007-07-03	2	2	1	2	2	0	4	1	1	2	1	2	2	2	2	1	1	41	3	2	2	2	2	2	2	2	2	2	2	2	2	2	1	#NULL!	1	1	37	3	2	2	2	2	2
1020297	18288373165	2019-12-03	2	1		2007-02-01	2	2	1	1	1	0	2	2	1	1	2	2	2	2	2	1	1	44	2	2	2	2	2	2	2	2	2	2	2	2	2	2	1	#NULL!	1	1	37	2	2	2	2	2	2
1020298	13759323017	2019-12-03	2	1		2006-10-05	2	2	1	2	2	0	2	2	2	2	1	2	1	2	2	1	1	45	2	1	2	1	2	2	2	2	2	2	1	2	2	2	2	#NULL!	1	2	#NULL!	0	2	2	2	2	2
1020299	15126457562	2019-12-03	1	1		2006-01-23	2	2	2	2	2	0	6	1	1	1	1	2	2	2	2	1	1	47	3	2	2	2	2	2	2	2	2	2	2	2	2	2	1	#NULL!	1	1	44	2	2	2	2	2	2
1020300	15087889894	2019-12-03	1	6	Dai	2005-09-23	2	2	2	1	2	0	5	1	1	2	1	2	2	2	2	1	2	#NULL!	3	2	2	2	2	2	2	2	2	2	2	2	2	2	1	#NULL!	1	2	#NULL!	2	2	2	2	2	2
1020301	13988368223	2019-12-03	1	1		2006-03-01	1	2	2	2	1	1	1	1	2	2	2	2	2	2	2	1	2	#NULL!	3	1	2	2	2	2	2	2	2	2	2	2	2	2	2	#NULL!	1	2	#NULL!	3	2	2	2	2	2
1020302	15012024698	2019-12-03	1	1		2006-07-31	2	2	1	2	2	0	3	1	1	2	1	2	2	2	2	1	2	#NULL!	2	2	2	2	2	2	2	2	2	2	2	2	2	2	1	#NULL!	1	2	#NULL!	1	2	2	2	2	2
1020303	17869368400	2019-12-03	1	3		2004-02-29	2	3	1	2	1	0	2	2	2	1	2	2	2	2	2	1	1	42	2	2	2	2	2	2	2	2	2	2	2	2	2	2	1	#NULL!	1	1	40	1	2	2	2	2	2
1020304	15126584944	2019-12-03	1	3		2005-04-10	2	3	1	2	2	3	3	1	1	2	1	2	2	2	2	1	1	38	2	2	2	2	2	2	2	2	2	2	2	2	2	2	1	#NULL!	1	1	38	2	2	2	2	2	2
1020305	18908833650	2019-12-03	2	4		2004-07-31	1	3	1	2	1	0	2	1	1	2	2	2	2	2	2	1	1	47	5	2	2	1	2	2	2	2	2	2	2	2	2	2	2	#NULL!	1	1	41	5	2	2	1	2	2
1020306	18183888836	2019-12-03	1	1		2003-09-12	2	3	1	2	2	3	4	1	1	2	2	2	2	2	2	1	1	45	2	2	2	2	2	2	2	2	2	2	2	2	2	2	1	#NULL!	1	1	46	2	2	2	2	2	2
1020307	18724941461	2019-12-03	2	1		2006-03-31	2	2	2	2	2	1	3	2	1	2	1	1	1	2	2	1	1	36	3	2	2	2	2	2	2	2	2	2	2	2	2	2	1	#NULL!	1	1	32	3	2	2	2	2	2
1020308	15012030229	2019-12-03	2	3		2002-04-10	2	3	2	2	2	0	8	2	2	2	2	2	2	2	1	1	1	43	3	2	2	1	2	2	2	2	2	2	2	2	2	1	2	#NULL!	1	1	41	2	1	2	2	2	2
1020309	15087828548	2019-12-03	2	1		2005-10-07	2	2	2	2	2	0	4	2	2	2	2	2	1	2	2	1	1	38	3	2	2	2	2	2	2	2	2	2	2	2	2	2	1	#NULL!	1	1	34	2	2	2	2	2	2
1020310	15087832867	2019-12-03	1	3		2006-06-12	2	2	2	2	2	1	2	1	2	2	1	2	2	2	2	1	1	40	2	2	2	2	2	2	2	2	2	2	2	2	2	2	1	#NULL!	1	1	35	2	2	2	2	2	2
1020311	18988325472	2019-12-03	1	1		2004-07-08	2	3	1	2	2	0	3	1	1	2	1	2	2	2	2	1	1	43	3	2	2	2	2	2	2	2	2	2	2	2	2	2	1	#NULL!	1	1	37	3	2	2	2	2	2
1020312	15087872100	2019-12-03	2	1		2007-08-14	2	2	1	2	2	0	2	1	2	2	1	2	2	2	2	1	2	#NULL!	3	2	2	2	2	2	2	2	2	2	2	2	2	2	1	#NULL!	1	2	#NULL!	3	2	2	2	2	2
1020313	14769079887	2019-12-03	1	1		2007-03-16	2	2	1	2	2	0	3	1	1	2	1	2	2	2	2	1	1	39	2	2	2	2	2	2	2	2	2	2	2	2	2	2	1	#NULL!	1	1	38	1	2	2	1	2	2
1020314	15906935037	2019-12-03	2	1		2006-01-22	2	2	1	2	2	0	4	1	1	1	1	2	2	2	2	1	1	46	2	2	2	2	2	2	2	2	2	2	2	2	2	2	1	#NULL!	1	1	42	3	2	2	2	2	2
1020315	18288360968	2019-12-03	2	1		2006-08-10	2	2	1	2	2	0	3	2	1	1	2	2	2	2	2	1	1	42	3	2	2	2	2	2	2	2	2	2	2	2	2	2	1	#NULL!	1	2	#NULL!	0	2	2	2	2	2
1020316	13529622333	2019-12-03	2	2		2007-08-16	1	2	1	2	1	0	5	1	1	2	2	2	2	1	2	1	1	39	4	2	2	2	2	2	2	2	2	2	2	2	2	1	2	#NULL!	1	1	39	4	2	2	2	2	2
1020317	18408897880	2019-12-03	2	6	Lahu	2002-11-21	2	3	2	2	2	0	6	1	1	2	1	1	2	2	2	1	1	40	3	2	2	2	2	2	2	2	2	2	2	2	2	2	1	#NULL!	1	1	38	3	2	2	2	2	2
1020318		2019-12-03	1	6	Lahu	2004-09-13	1	2	3	2	2	0	3	1	1	2	1	2	2	2	2	1	1	39	1	2	2	2	2	2	2	2	2	2	2	2	2	2	1	#NULL!	1	1	36	1	2	2	2	2	2
1020319	18214518869	2019-12-03	1	1		2004-09-15	2	2	3	2	2	1	5	2	2	1	2	2	2	2	2	1	1	42	2	2	2	2	2	2	2	2	2	2	2	2	2	2	1	#NULL!	1	1	43	2	2	2	2	2	2
1020320	13987017052	2019-12-03	1	3		2002-08-15	1	3	2	2	1	0	2	1	1	2	2	2	2	2	2	1	1	40	3	2	2	2	2	2	2	2	2	2	2	2	2	2	1	#NULL!	1	1	37	4	2	2	2	2	2
1020321	15758430960	2019-12-03	2	1		2004-04-15	2	2	3	2	2	0	4	1	1	1	1	2	2	2	2	1	1	45	3	2	2	2	2	2	2	2	2	2	2	2	2	2	1	#NULL!	1	1	45	2	2	2	2	2	2
1020322	15887997570	2019-12-03	2	1		2003-10-07	2	3	1	2	2	1	2	2	1	2	1	2	2	2	2	1	1	39	0	2	2	2	2	2	2	2	2	2	2	2	2	2	1	#NULL!	1	2	#NULL!	0	2	2	2	2	2
1020323	18388966968	2019-12-03	2	1		2003-09-03	2	3	1	2	2	0	4	1	1	2	1	2	2	2	2	1	1	49	2	2	2	2	2	2	2	2	2	2	2	2	2	2	1	#NULL!	1	1	41	3	2	2	2	2	2
1020324	15906922755	2019-12-03	2	1		2002-11-03	2	3	2	2	2	0	0	2	2	1	2	2	2	2	2	2	#NULL!	#NULL!	#NULL!	#NULL!	#NULL!	#NULL!	#NULL!	#NULL!	#NULL!	#NULL!	#NULL!	#NULL!	#NULL!	#NULL!	#NULL!	#NULL!	#NULL!	13	1	1	45	2	2	2	1	2	2
1020325	18288327602	2019-12-03	2	1		2002-06-20	2	3	2	2	2	0	3	1	1	2	1	2	2	2	2	1	1	41	2	2	2	2	2	2	2	2	2	2	2	2	2	1	2	#NULL!	1	1	36	2	2	2	2	2	2
1020326	14787080260	2019-12-03	1	6	Lahu	2004-07-28	1	3	1	2	2	0	3	1	1	2	1	2	2	2	2	1	1	42	2	2	2	2	2	2	2	2	2	2	2	2	2	2	1	#NULL!	1	1	39	3	2	2	2	2	2
1020327	18896213228	2019-12-03	2	1		2003-01-14	2	3	1	2	2	0	4	1	1	1	1	2	2	2	2	1	1	44	2	2	2	2	2	2	2	2	2	2	2	2	2	2	1	#NULL!	1	1	42	1	2	2	2	2	2
1020328	15126551692	2019-12-03	2	1		2004-08-13	2	3	1	2	2	1	4	1	1	1	1	2	2	2	2	1	1	40	2	2	2	2	2	2	2	2	2	2	1	2	2	1	2	#NULL!	1	1	39	3	2	2	2	2	2
1020329	13759350438	2019-12-03	2	3		2004-11-28	2	3	1	2	2	0	0	2	2	2	2	2	2	2	1	1	1	40	3	2	2	2	2	2	2	2	2	2	2	2	2	2	1	#NULL!	1	1	39	2	2	2	2	2	2
1020330	14708830336	2019-12-03	1	1		2004-11-22	1	3	1	2	1	1	3	1	1	2	1	2	2	2	2	1	1	42	5	2	2	2	2	2	2	2	2	2	2	2	2	2	1	#NULL!	1	1	39	5	2	2	2	2	2
1020331	18788394197	2019-12-03	2	1		2003-10-12	2	3	2	2	2	0	3	1	1	2	1	2	2	2	2	1	1	49	3	2	2	2	2	2	2	2	2	2	2	2	2	2	1	#NULL!	1	1	44	3	2	2	2	2	2
1020332	15769916297	2019-12-03	2	1		2002-10-05	1	3	2	2	1	0	2	1	1	2	2	2	2	2	2	1	1	50	3	2	2	2	2	2	2	2	2	2	2	2	2	2	1	#NULL!	1	1	40	2	2	2	2	2	2
1020333	18724927181	2019-12-03	1	6	Lahu	2006-11-03	2	2	1	2	2	0	5	1	1	1	1	2	1	2	2	1	1	41	0	2	2	2	2	2	2	2	2	2	2	2	2	2	1	#NULL!	1	1	36	0	2	2	2	2	2
1020334	13408880656	2019-12-03	1	1		2007-05-03	1	2	1	2	1	0	3	2	2	2	1	2	1	2	2	1	1	48	4	2	2	2	2	2	2	2	2	2	2	2	2	2	1	#NULL!	1	1	29	2	2	2	2	2	2
1020335	15126473515	2019-12-03	2	3		2003-08-07	2	3	1	2	2	0	4	1	1	2	1	2	2	2	2	1	1	37	3	2	2	2	2	1	2	2	2	2	2	2	2	2	2	#NULL!	1	1	36	2	2	2	2	2	2
1020336	15508838669	2019-12-03	1	1		2001-12-12	2	3	2	2	1	2	2	1	1	2	2	2	2	2	2	1	1	43	3	2	2	2	2	2	2	2	2	2	2	2	2	2	1	#NULL!	1	1	43	2	2	2	2	2	2
1020337	15758684549	2019-12-03	2	5		2002-09-15	2	3	1	2	2	2	3	1	1	2	1	2	2	2	2	1	1	43	1	2	2	2	2	2	2	2	2	2	2	2	2	2	1	#NULL!	1	1	39	1	2	2	2	2	2
1020338	17787484177	2019-12-03	1	1		2003-06-05	2	3	1	2	1	0	4	1	1	1	2	2	2	2	2	1	1	44	2	2	2	2	2	2	2	2	2	2	2	2	2	2	1	#NULL!	1	1	38	2	2	2	2	2	2
1020339	18724922792	2019-12-03	1	1		2002-09-12	2	3	2	2	2	1	4	1	2	2	2	2	2	2	2	2	#NULL!	#NULL!	#NULL!	#NULL!	#NULL!	#NULL!	#NULL!	#NULL!	#NULL!	#NULL!	#NULL!	#NULL!	#NULL!	#NULL!	#NULL!	#NULL!	#NULL!	0	1	1	46	4	2	2	2	2	2
1020340	13988364856	2019-12-03	1	1		2002-02-05	2	3	2	2	2	0	3	1	2	1	1	2	2	2	2	2	#NULL!	#NULL!	#NULL!	#NULL!	#NULL!	#NULL!	#NULL!	#NULL!	#NULL!	#NULL!	#NULL!	#NULL!	#NULL!	#NULL!	#NULL!	#NULL!	#NULL!	15	1	1	43	2	2	2	2	2	2
1020341	18988965054	2019-12-03	1	3		2003-09-28	2	3	1	2	2	0	3	1	2	1	2	1	1	2	2	1	1	35	3	2	2	2	2	2	2	2	2	2	2	2	2	2	1	#NULL!	1	1	35	2	2	2	2	2	2
1020342	17608832387	2019-12-03	1	5		2004-02-14	1	3	1	2	1	0	2	1	1	2	2	2	2	2	2	1	1	43	5	2	2	2	2	2	2	2	2	2	2	2	2	2	1	#NULL!	1	1	45	5	2	2	1	2	2
1020343	15087880626	2019-12-03	2	3		2001-03-02	2	3	2	2	2	0	4	1	1	1	1	2	2	2	2	1	1	39	2	2	2	2	2	2	2	2	1	2	2	2	2	1	2	#NULL!	1	1	39	2	2	2	2	2	2
1020344	18724915219	2019-12-03	1	3		2002-04-26	2	3	1	2	2	0	3	1	1	2	1	2	2	2	2	1	1	44	0	2	2	2	2	2	2	2	2	2	2	2	2	1	2	#NULL!	1	1	44	0	2	2	2	2	2
1020345	13987030721	2019-12-03	1	1		2003-05-01	2	3	1	2	2	0	4	1	1	2	2	2	2	2	1	1	2	#NULL!	2	2	2	2	2	2	2	2	2	2	2	2	2	2	1	#NULL!	1	2	#NULL!	2	2	2	2	2	2
1020346	15087806513	2019-12-03	1	1		2003-10-15	2	3	1	2	2	0	3	1	1	2	1	2	2	2	2	1	1	44	3	2	2	1	2	2	2	2	2	2	2	2	2	2	2	#NULL!	1	1	43	2	2	2	2	2	2
1020347	15126591128	2019-12-03	1	6	Dai	2008-06-30	2	2	1	2	2	0	4	1	1	2	1	2	2	2	2	1	2	#NULL!	4	2	2	2	2	2	2	2	2	2	2	2	2	2	1	#NULL!	1	2	#NULL!	3	2	2	2	2	2
1020348	13578312238	2019-12-03	2	3		2006-04-12	2	2	2	2	2	0	3	1	1	2	1	2	2	2	2	1	1	32	3	2	2	2	2	2	2	2	2	2	2	2	2	2	1	#NULL!	1	1	33	2	2	2	2	2	2
1020349	18214520054	2019-12-03	1	1		2006-10-20	2	2	1	2	2	0	4	1	1	1	1	2	2	2	2	1	1	38	3	2	2	2	2	2	2	2	2	2	2	2	2	2	1	#NULL!	1	1	35	3	2	2	2	2	2
1020350	18687582222	2019-12-03	2	1		2006-08-11	2	2	1	2	2	1	4	1	1	2	1	2	2	2	2	1	1	37	3	2	2	2	2	2	2	2	2	2	2	2	2	2	1	#NULL!	1	1	38	3	2	2	2	2	2
1020351	18388852283	2019-12-03	1	1		2004-07-26	2	2	3	2	2	1	3	1	1	2	1	2	2	2	2	1	1	43	3	2	2	2	2	2	2	2	2	2	2	2	2	2	1	#NULL!	1	1	39	2	2	2	2	2	2
1020352	13759324516	2019-12-03	1	6	Lahu	2006-11-16	2	2	1	2	2	0	5	1	1	1	1	2	2	2	2	1	2	#NULL!	3	2	2	2	2	2	2	2	2	2	2	2	2	2	1	#NULL!	1	2	#NULL!	3	2	2	2	2	2
1020353	13988361600	2019-12-03	1	2		2003-11-19	1	3	1	1	1	0	2	1	1	2	2	2	2	2	2	1	1	42	4	2	2	2	2	2	2	2	2	2	2	2	2	2	1	#NULL!	1	1	41	5	2	2	2	2	2
1020354	18806950805	2019-12-03	2	6	Yao	2006-09-19	2	2	1	2	1	1	3	2	1	2	2	1	2	2	1	1	1	32	4	2	2	2	2	2	2	2	2	2	2	2	2	2	1	#NULL!	1	2	#NULL!	2	2	2	2	2	2
1020355	13988395925	2019-12-03	2	1		2007-08-11	2	2	1	1	2	0	5	1	1	2	1	2	2	2	2	1	2	#NULL!	3	2	2	2	2	2	2	2	2	2	2	2	1	2	2	#NULL!	1	2	#NULL!	3	2	2	2	2	2
1020356	13759384815	2019-12-03	1	6	Dai	2003-12-06	1	3	1	2	1	0	2	1	1	2	2	2	2	2	2	1	1	45	5	2	2	2	2	2	2	2	2	2	2	2	2	2	1	#NULL!	1	1	44	5	2	2	2	2	2
1020357	17775768246	2019-12-03	1	6	Lahu	2002-05-19	2	3	1	2	2	0	5	1	1	2	1	2	2	2	1	1	1	46	4	2	2	2	2	2	2	2	2	2	2	2	2	2	1	#NULL!	1	1	43	2	2	2	2	2	1
1020358	15087805386	2019-12-03	2	6	Lisu	2003-02-23	2	3	1	2	2	1	3	1	2	2	1	2	2	2	2	1	1	44	2	2	2	2	2	2	1	2	2	2	2	2	2	2	2	#NULL!	1	1	33	3	2	2	2	2	2
1020359	15087883522	2019-12-03	2	1		2002-10-08	2	3	1	2	1	0	2	1	1	2	2	2	2	2	2	1	1	40	3	2	2	2	2	2	2	2	2	2	2	2	2	2	1	#NULL!	1	1	39	2	2	2	2	2	2
1020360	15308835786	2019-12-03	2	1		2004-03-10	2	3	1	2	2	0	3	1	1	2	1	2	2	2	2	1	1	47	4	2	2	2	2	2	2	2	2	2	2	2	2	2	1	#NULL!	1	1	46	3	2	2	2	2	2
1020361	15012096744	2019-12-03	2	6	Dai	2004-07-16	2	3	1	2	2	0	4	1	1	1	1	2	2	2	2	1	1	40	2	2	2	2	2	2	2	2	2	2	2	2	2	2	1	#NULL!	1	1	36	2	2	2	2	2	2
1020362	15911844594	2019-12-03	2	1		2004-04-29	2	3	1	2	2	0	2	1	2	2	1	2	2	2	2	1	1	46	3	2	2	2	2	2	2	2	2	2	2	2	2	2	1	#NULL!	1	1	46	2	2	2	2	2	2
1020363	15906918606	2019-12-03	2	1		2004-05-27	2	3	1	2	2	0	3	1	1	2	1	2	2	2	2	1	1	38	3	2	2	2	2	2	2	2	2	2	2	2	2	2	1	#NULL!	1	1	35	2	2	2	2	2	2
1020364	13988300004	2019-12-03	2	6	Man	2004-09-06	1	3	1	2	2	0	3	1	2	1	2	2	2	2	2	1	1	39	4	2	2	2	2	2	2	2	2	2	2	2	2	2	1	#NULL!	1	1	37	3	2	2	2	2	2
1020365	18288383172	2019-12-03	1	6	Dai	2004-01-09	1	3	1	2	1	0	3	1	1	2	2	1	2	2	2	1	2	#NULL!	5	2	2	2	2	2	2	2	2	2	2	2	2	2	1	#NULL!	1	2	#NULL!	0	2	2	2	2	2
1020366	1588792384	2019-12-03	2	1		2003-07-13	2	3	1	2	2	0	3	1	1	2	1	2	2	2	2	1	1	45	3	2	2	2	2	2	2	2	2	2	2	2	2	1	2	#NULL!	1	1	43	0	2	2	2	2	2
1020367	18724904292	2019-12-03	1	1		2005-12-17	2	2	1	2	2	1	1	2	1	2	2	2	2	2	2	1	1	42	2	2	2	2	2	2	2	2	2	2	2	2	2	2	1	#NULL!	1	1	39	3	2	2	2	2	2
1020368	15987262893	2019-12-03	2	5		2006-07-05	1	2	1	2	2	1	4	1	1	2	1	2	2	2	2	1	1	32	3	2	2	2	2	2	2	2	2	2	2	2	2	2	1	#NULL!	1	1	36	3	2	2	2	2	2
1020369	13035922788	2019-12-03	2	4		2004-03-17	1	3	1	2	1	0	2	1	1	2	2	2	2	2	2	1	1	43	5	2	2	2	2	2	2	2	2	2	2	2	2	2	1	#NULL!	1	1	43	4	2	2	2	2	2
1020370	15908837574	2019-12-03	2	1		2007-07-04	2	2	1	2	2	0	3	1	1	2	1	2	2	2	2	1	1	39	0	2	2	2	2	2	2	2	2	2	2	2	2	2	1	#NULL!	1	1	37	0	2	2	2	2	2
1020371	15208832696	2019-12-03	2	3		2003-10-12	2	3	1	2	2	2	3	1	1	2	1	2	2	2	2	1	1	43	3	2	2	2	2	2	2	2	2	2	2	2	2	2	1	#NULL!	1	1	41	3	2	2	2	2	2
1020372	18569021637	2019-12-03	2	1		2003-07-26	2	3	1	2	2	0	2	1	1	2	2	2	2	2	2	1	1	43	1	2	2	2	2	2	1	2	2	2	2	2	2	2	2	#NULL!	1	1	39	1	2	2	2	2	2
1020373	13987038635	2019-12-03	1	3		2003-06-17	2	3	1	2	2	0	5	1	1	1	1	2	2	2	2	1	2	#NULL!	3	2	2	2	2	2	2	2	2	2	2	2	2	2	1	#NULL!	1	2	#NULL!	3	2	2	2	2	2
1020374	13759348398	2019-12-03	1	1		2003-07-22	2	3	2	2	2	1	4	1	1	1	1	2	2	2	2	1	1	43	3	2	2	2	2	2	2	2	2	2	2	2	2	2	1	#NULL!	1	1	43	3	2	2	2	2	2
1020375	18214546531	2019-12-03	1	1		2003-07-09	1	3	2	2	1	0	2	1	1	2	2	2	2	2	2	1	1	44	3	2	2	2	2	2	2	2	2	2	2	2	2	2	1	#NULL!	1	1	45	3	2	2	1	2	2
1020376	15126490449	2019-12-03	2	1		2006-07-19	2	2	1	2	2	0	3	1	1	2	1	2	2	2	2	1	1	40	3	2	2	2	2	2	2	2	2	2	2	2	2	1	2	#NULL!	1	1	36	2	2	2	2	2	2
1020377	13578447416	2019-12-03	1	1		2004-08-15	2	3	1	2	2	1	3	1	1	2	1	2	2	2	2	1	1	39	2	2	2	2	2	2	2	2	2	2	2	2	2	2	1	#NULL!	1	1	38	3	2	2	2	2	2
1020378	15126550528	2019-12-03	2	1		2002-12-20	2	3	2	2	2	0	4	1	1	2	1	2	2	2	2	1	1	45	3	2	2	2	2	2	2	2	2	2	2	2	2	2	1	#NULL!	1	1	48	2	2	2	2	1	2
1020379	18808832888	2019-12-03	1	3		2005-12-26	1	2	2	2	2	0	5	2	2	2	1	1	1	2	2	1	2	#NULL!	2	2	2	2	2	2	2	2	2	2	2	2	2	2	1	#NULL!	2	#NULL!	#NULL!	#NULL!	#NULL!	#NULL!	#NULL!	#NULL!	#NULL!
1020380	18308843761	2019-12-03	2	6	Lahu	2004-03-28	2	3	2	2	2	0	0	1	1	2	2	2	2	2	2	1	1	43	1	2	2	2	2	2	2	2	2	2	2	2	2	2	1	#NULL!	1	1	43	1	2	2	2	2	2
1020381	18288318129	2019-12-03	1	1		2004-01-10	2	3	1	2	2	0	2	1	1	2	2	2	2	2	2	1	1	45	1	2	2	2	2	2	2	2	2	2	2	2	2	2	1	#NULL!	1	1	44	2	2	2	2	2	2
1020382	13759344918	2019-12-03	2	1		2003-10-19	1	3	1	2	1	0	5	1	1	1	2	2	2	2	2	1	1	42	4	2	2	2	2	2	2	2	2	2	2	2	2	2	1	#NULL!	1	1	37	4	2	2	2	2	2
1020383	18214517657	2019-12-03	2	1		2003-06-05	2	3	1	2	2	0	3	1	2	1	1	2	2	2	2	1	2	#NULL!	2	1	2	2	2	2	2	2	2	2	2	2	2	2	2	#NULL!	1	2	#NULL!	2	2	2	2	2	2
1020384	13530922635	2019-12-03	2	1		2003-08-23	2	3	1	2	2	0	5	1	2	1	1	2	2	2	1	1	1	46	3	2	2	2	2	2	2	2	2	2	1	2	2	2	2	#NULL!	1	1	43	3	2	2	2	2	2
1020385	18388980937	2019-12-03	1	1		2001-09-22	2	3	2	2	1	1	3	1	1	1	2	2	2	2	2	1	1	47	2	2	2	2	2	2	2	2	2	2	2	2	2	2	1	#NULL!	1	1	46	2	2	2	2	2	2
1020386	15240903473	2019-12-03	2	1		2002-05-15	2	3	2	2	2	0	0	2	2	1	2	2	2	2	2	1	1	42	2	2	2	2	2	2	2	2	2	2	2	2	2	1	2	#NULL!	1	1	43	2	2	2	2	2	2
1020387	15758427820	2019-12-03	2	1		2002-07-03	2	3	2	2	2	0	3	1	1	2	1	2	2	2	2	1	1	44	3	2	2	2	2	2	2	2	2	2	2	2	2	2	1	#NULL!	1	1	42	2	2	2	2	2	2
1020388	14769027098	2019-12-03	1	1		2006-05-02	2	2	1	2	2	2	2	2	2	2	2	2	2	2	1	1	1	54	1	2	2	2	2	2	2	2	2	2	2	2	2	2	1	#NULL!	2	#NULL!	#NULL!	#NULL!	#NULL!	#NULL!	#NULL!	#NULL!	#NULL!
1020389	15987277965	2019-12-03	1	6	Lahu	2002-06-11	2	3	1	1	2	0	3	1	1	2	1	2	2	2	2	1	1	43	2	2	2	2	2	2	2	2	2	2	1	2	2	2	2	#NULL!	1	1	42	1	2	2	2	2	2
1020390	15198604644	2019-12-03	1	1		2002-03-08	2	3	2	2	2	0	3	1	1	2	1	2	2	2	2	1	1	42	2	2	2	2	2	2	2	2	2	2	2	2	2	2	1	#NULL!	1	1	34	2	2	2	2	2	2
1020391	14787088545	2019-12-03	1	1		2003-04-01	2	3	2	2	2	0	3	1	1	2	1	2	2	2	2	1	1	46	2	2	2	2	2	2	2	2	2	2	2	2	2	2	1	#NULL!	1	1	39	2	2	2	2	2	2
1020392	18388929515	2019-12-03	2	1		2006-08-03	2	2	1	2	2	3	3	2	2	1	1	2	2	2	2	1	2	#NULL!	3	2	2	2	2	2	2	2	2	2	2	2	2	1	2	#NULL!	1	2	#NULL!	2	2	2	2	2	2
1020393	13408895159	2019-12-03	2	1		2007-01-26	2	2	1	2	2	0	6	1	1	1	2	2	2	2	2	1	1	40	0	2	2	2	2	2	2	2	2	2	2	2	2	2	1	#NULL!	1	1	35	0	2	2	2	2	2
1020394	15769912904	2019-12-03	1	5		2004-01-01	2	3	1	2	2	2	3	2	2	1	1	2	2	2	2	1	1	41	4	2	2	2	2	2	2	2	2	2	2	2	2	2	1	#NULL!	1	1	40	1	2	2	2	2	2
1020395	15126525761	2019-12-03	1	1		2004-02-18	2	2	3	2	2	0	3	1	1	2	1	2	2	2	2	1	1	42	2	2	2	2	2	2	1	2	2	2	1	2	2	2	2	#NULL!	1	1	40	2	2	2	2	2	2
1020396	18214530434	2019-12-03	2	1		2005-09-27	2	2	1	2	2	0	3	1	1	2	1	2	2	2	2	1	1	43	3	2	2	2	2	2	2	2	2	2	2	2	2	2	1	#NULL!	1	1	37	1	2	2	2	2	2
1020397	15012116726	2019-12-03	2	6	Lahu	2007-02-06	2	2	1	2	1	0	3	1	1	2	2	2	2	2	1	1	1	46	2	2	2	2	2	2	2	2	2	2	2	2	2	2	1	#NULL!	1	1	32	3	2	2	2	2	2
1020398	15012026979	2019-12-03	1	1		2006-06-26	2	2	1	1	2	0	5	1	1	1	1	2	2	2	2	1	1	42	3	2	2	2	2	2	2	2	2	2	2	2	2	2	1	#NULL!	1	1	37	2	2	2	2	2	2
1020399	15974911719	2019-12-03	2	6	Lahu	2006-07-21	2	2	1	2	2	0	4	1	1	2	1	2	2	2	2	1	1	39	2	2	2	2	2	2	1	2	2	2	2	2	2	2	2	#NULL!	1	1	40	2	2	2	2	2	2
1020400	18314090923	2019-12-03	2	1		2006-11-26	2	2	1	2	2	0	6	1	1	1	1	2	2	2	2	1	1	32	3	2	2	2	2	2	2	2	2	2	2	2	2	2	1	#NULL!	1	1	33	1	2	2	2	2	2
1020401	18896209218	2019-12-03	1	3		2004-06-10	1	2	3	2	2	1	4	2	2	1	1	2	2	2	2	1	1	37	3	2	2	2	2	2	2	2	2	2	2	2	2	2	1	#NULL!	1	1	37	3	2	2	2	2	2
1020402	15987255061	2019-12-03	1	1		2005-05-14	2	2	3	2	2	0	2	1	2	2	1	2	2	2	2	1	2	#NULL!	2	2	2	2	2	2	2	2	2	2	2	2	2	2	1	#NULL!	1	1	35	1	2	2	2	2	2
1020403	18088331134	2019-12-03	2	6	Dai	2004-08-11	2	2	3	2	2	0	3	1	1	2	1	2	2	2	2	1	1	42	3	2	2	2	1	2	2	2	2	2	2	2	2	2	2	#NULL!	1	1	42	2	1	2	2	2	2
1020404	13988380567	2019-12-03	1	3		2005-07-26	1	2	2	2	2	0	3	1	1	2	1	2	2	2	2	1	1	44	4	2	2	2	2	2	2	2	2	2	2	2	2	2	1	#NULL!	1	1	36	5	2	2	2	2	2
1020405	14787594384	2019-12-03	2	3		2006-12-02	2	2	2	2	2	2	3	1	1	2	1	2	2	2	2	1	1	48	2	2	2	2	2	2	2	2	2	2	2	2	2	2	1	#NULL!	1	1	32	1	2	2	2	2	2
1020406	18308837096	2019-12-03	1	6	Dai	2006-02-02	2	2	3	2	1	0	3	1	1	1	2	2	2	2	2	1	1	40	2	2	2	2	2	2	2	2	2	2	2	2	2	2	1	#NULL!	1	1	43	3	2	2	2	2	2
1020407	15906934061	2019-12-03	2	1		2007-04-12	2	2	1	2	2	0	3	1	1	2	1	2	2	2	2	1	2	#NULL!	2	2	2	2	2	2	2	2	2	2	2	2	2	2	1	#NULL!	1	2	#NULL!	2	2	2	2	2	2
1020408	15825005972	2019-12-03	1	1		2007-03-15	2	2	1	2	2	0	3	1	1	1	2	2	2	2	2	1	2	#NULL!	4	2	2	2	2	2	2	2	2	2	2	2	2	2	1	#NULL!	1	2	#NULL!	3	2	2	2	2	2
1020409	1828831627	2019-12-03	1	1		2007-01-19	2	2	1	2	2	1	5	1	1	1	1	2	2	2	2	1	2	#NULL!	3	2	2	1	2	2	2	2	2	2	2	2	2	2	2	#NULL!	1	2	#NULL!	4	2	2	2	2	2
1020410	18788345892	2019-12-03	2	1		2006-05-08	2	2	1	2	2	0	5	1	1	2	1	2	2	2	2	1	1	42	3	2	2	2	2	2	2	2	2	2	2	2	2	2	1	#NULL!	1	1	39	2	2	2	2	2	2
1020411	15906959572	2019-12-03	2	1		2005-01-08	2	2	2	2	2	2	5	1	1	1	1	2	1	2	2	1	1	42	3	2	2	2	2	2	2	2	2	2	2	2	2	2	1	#NULL!	1	1	32	2	2	2	2	2	2
1020412	18895807852	2019-12-03	1	1		2006-08-24	2	2	2	2	2	0	3	1	1	2	1	2	2	2	2	1	2	#NULL!	3	2	2	2	2	2	2	2	2	2	2	2	2	2	1	#NULL!	1	2	#NULL!	2	2	2	2	2	2
1020413	15240940630	2019-12-03	1	3		2004-06-30	2	3	1	2	2	1	3	1	1	2	1	2	2	2	2	1	1	48	2	2	2	2	2	2	2	2	2	2	2	2	2	2	1	#NULL!	1	1	49	4	2	2	2	2	2
1020414	15987261755	2019-12-03	1	3		2004-06-30	2	3	1	2	2	0	4	1	1	1	1	2	2	2	2	1	1	41	3	2	2	2	2	2	2	2	2	2	1	2	2	2	2	#NULL!	1	1	40	2	2	2	2	2	2
1020415	15087899695	2019-12-03	2	3		2001-12-19	2	3	1	2	2	1	3	1	1	2	1	2	2	2	2	1	1	43	1	2	2	1	2	2	2	2	2	2	2	2	2	2	2	#NULL!	1	1	38	2	2	2	2	2	2
1020416	18852460661	2019-12-03	2	3		2004-08-15	2	3	1	2	2	4	2	2	2	1	2	1	2	2	2	1	2	#NULL!	0	2	2	2	2	2	2	2	2	2	1	2	2	2	2	#NULL!	1	1	35	2	2	2	2	2	2
1020417	18788371827	2019-12-03	1	5		2003-08-04	2	3	1	2	2	0	4	1	1	1	2	2	2	2	2	1	1	38	2	2	2	2	2	2	2	2	2	2	2	2	2	2	1	#NULL!	1	1	37	3	2	2	2	2	2
1020418	18408824339	2019-12-03	2	3		2003-09-26	2	3	1	2	2	0	4	1	1	1	1	2	2	2	2	1	1	40	2	2	2	2	2	2	2	2	2	2	2	2	2	1	2	#NULL!	1	1	36	2	2	2	2	2	2
1020419	18288347003	2019-12-03	2	1		2007-04-19	2	2	1	2	2	0	4	1	1	1	1	2	2	2	2	1	1	38	2	2	2	2	2	2	2	2	2	2	2	2	2	2	1	#NULL!	1	1	37	2	2	2	2	2	2
1020420	13618831005	2019-12-03	2	3		2006-10-06	2	2	1	2	2	0	3	1	1	2	1	2	2	2	2	1	1	36	3	2	2	2	2	2	2	2	2	2	2	2	2	2	1	#NULL!	1	1	31	2	2	2	2	2	2
1020421	14787568951	2019-12-03	2	1		2009-08-17	1	2	1	2	2	0	4	1	1	2	1	2	2	2	2	1	2	#NULL!	3	2	2	2	2	2	2	2	2	2	2	2	2	2	1	#NULL!	1	1	34	2	2	2	2	2	2
1020422	13759342515	2019-12-03	2	1		2004-01-26	2	2	1	2	2	3	2	1	1	2	2	2	2	2	2	1	2	#NULL!	1	2	2	2	1	2	2	2	2	2	2	2	2	2	2	#NULL!	1	2	#NULL!	3	2	2	2	2	2
1100001	13759364222	2019-12-11	1	1		2008-06-21	1	1	6	1	1	0	5	1	1	1	2	2	2	2	2	1	1	39	4	2	2	2	2	2	2	2	2	2	2	2	2	2	1	#NULL!	1	1	36	4	2	2	2	2	2
1100002	15087810049	2019-12-11	1	3		2007-12-24	1	1	6	1	1	0	4	1	1	2	2	2	2	2	1	1	1	43	5	2	2	2	2	2	2	2	2	2	2	2	2	2	1	#NULL!	1	1	43	5	2	2	2	2	2
1100003	13987036188	2019-12-11	1	1		2007-12-06	1	1	6	1	1	0	4	1	1	2	2	2	2	1	2	1	2	#NULL!	2	2	2	2	2	2	2	2	2	2	2	2	2	2	1	#NULL!	1	2	#NULL!	2	2	2	2	2	2
1100004	18788338527	2019-12-11	1	1		2007-11-28	1	1	6	1	1	0	2	1	1	2	2	2	2	2	2	1	1	39	4	2	2	2	2	2	2	2	2	2	2	2	2	2	1	#NULL!	1	1	40	5	2	2	2	2	2
1100005	15758657091	2019-12-11	1	1		2008-07-24	1	1	6	1	1	0	4	1	1	1	2	2	2	2	2	1	1	38	0	2	2	2	2	2	2	2	2	2	2	2	2	2	1	#NULL!	1	1	36	3	2	2	2	2	2
1100006	13988315925	2019-12-11	1	1		2008-03-15	1	1	6	1	2	0	5	1	1	1	1	2	2	2	2	1	1	38	3	2	2	2	2	2	2	2	2	2	2	2	2	2	1	#NULL!	1	1	36	4	2	2	2	2	2
1100007	13988371195	2019-12-11	1	1		2007-10-20	1	1	6	1	2	0	6	1	1	1	1	2	2	1	2	1	1	40	5	2	2	2	2	2	2	2	2	2	2	2	2	2	1	#NULL!	1	1	38	5	2	2	2	2	2
1100008	13388830278	2019-12-11	1	3		2007-09-15	1	1	6	1	1	0	2	1	1	2	2	2	2	2	2	1	1	41	4	2	2	2	2	2	2	2	2	2	2	2	2	1	2	#NULL!	1	2	#NULL!	4	2	2	2	2	2
1100009	18806957061	2019-12-11	2	1		2008-07-26	2	1	6	1	2	1	4	1	1	1	2	1	2	2	2	1	1	32	4	2	2	2	2	2	2	2	2	2	2	2	2	2	1	#NULL!	1	1	30	4	2	2	2	2	2
1100010	13987016191	2019-12-11	2	1		2008-03-11	1	1	6	1	1	0	4	1	1	1	2	2	2	2	2	1	1	41	5	2	2	2	2	2	2	2	2	2	2	2	2	2	1	#NULL!	1	1	41	5	2	2	2	2	2
1100011	18988318528	2019-12-11	2	1		2008-07-06	1	1	6	1	2	0	4	1	1	1	1	2	2	2	2	1	1	36	3	2	2	2	2	2	2	2	2	2	2	2	2	2	1	#NULL!	2	#NULL!	#NULL!	#NULL!	#NULL!	#NULL!	#NULL!	#NULL!	#NULL!
1100012	13578446462	2019-12-11	1	6	Dai	2007-11-06	1	1	6	1	1	0	2	1	1	2	2	2	2	2	2	1	1	39	5	1	2	2	2	2	2	2	2	2	1	2	2	2	2	#NULL!	1	1	42	5	2	2	2	2	2
1100013	18608830098	2019-12-11	1	3		2007-10-10	1	1	6	1	2	0	5	1	1	1	1	2	2	2	2	1	1	37	5	2	2	2	2	2	2	2	2	2	2	2	2	2	1	#NULL!	1	1	36	5	2	2	2	2	2
1100014		2019-12-11	1	6	Dai	2007-10-28	2	1	6	1	2	0	3	1	1	2	1	2	2	2	2	1	1	46	3	2	2	2	2	2	2	2	2	2	2	2	2	2	1	#NULL!	1	1	37	4	2	2	2	2	2
1100015	13988319001	2019-12-11	2	1		2007-12-02	1	1	6	1	2	0	3	1	1	2	1	2	2	2	2	1	2	#NULL!	0	2	2	2	2	2	2	2	2	2	2	2	2	2	1	#NULL!	1	1	37	3	2	2	2	2	2
1100016	13578442456	2019-12-11	2	6	Dai	2008-04-12	1	1	6	1	1	0	4	1	1	1	2	2	1	2	2	1	1	47	4	2	2	2	2	2	2	2	2	2	2	2	2	2	1	#NULL!	1	1	44	3	2	2	2	2	2
1100017	15911843082	2019-12-11	1	6	Lahu	2008-02-15	1	1	6	1	1	0	2	1	1	2	2	2	2	2	2	1	1	46	5	2	2	2	2	2	2	2	2	2	2	2	1	2	2	#NULL!	1	1	40	5	2	2	2	2	2
1100018	13988307930	2019-12-11	2	1		2008-01-03	1	1	6	1	2	0	4	1	2	2	1	2	2	2	2	1	1	38	4	2	2	1	2	2	2	2	2	2	2	2	2	2	2	#NULL!	1	1	35	3	2	2	2	2	2
1100019	15906936227	2019-12-11	1	1		2008-06-27	1	1	6	1	2	0	2	1	2	2	1	2	2	2	2	1	1	43	5	2	2	1	2	2	2	2	2	2	2	2	2	2	2	#NULL!	1	1	39	2	2	2	1	1	1
1100020	15769944458	2019-12-11	1	6	Hani	2008-01-24	1	1	6	1	1	1	2	1	1	2	2	2	2	2	2	1	1	41	4	2	2	2	2	2	2	2	2	2	2	2	2	2	1	#NULL!	1	1	43	3	2	2	2	2	2
1100021	15126520094	2019-12-11	2	3		2008-08-16	1	1	6	1	1	0	2	1	1	2	2	2	2	2	2	1	1	45	5	2	2	2	2	2	2	2	2	2	2	2	2	1	2	#NULL!	1	1	40	2	2	2	1	2	2
1100022	18388831500	2019-12-11	1	1		2007-10-11	1	1	6	1	2	0	5	1	1	1	1	2	2	2	2	1	1	34	2	2	2	2	2	2	2	2	2	2	2	2	2	2	1	#NULL!	1	1	31	3	2	2	2	2	2
1100023	13988366169	2019-12-11	1	1		2008-08-13	1	1	6	1	2	0	3	1	1	2	1	2	2	2	2	1	1	35	4	2	2	2	2	2	2	2	2	2	2	2	2	2	1	#NULL!	1	1	36	3	2	2	2	2	2
1100024	13988389361	2019-12-11	2	6	Lahu	2008-09-26	1	1	6	1	1	1	5	1	1	1	2	2	1	2	2	1	1	39	5	2	2	2	2	2	2	2	2	2	2	2	2	2	1	#NULL!	1	1	38	5	2	2	2	2	2
1100025	13988308511	2019-12-11	1	1		2007-11-07	1	1	6	1	2	0	3	1	1	2	2	2	2	2	2	1	1	37	3	2	2	2	2	2	2	2	2	2	2	2	2	2	1	#NULL!	1	1	36	4	2	2	2	2	2
1100026	14787557428	2019-12-11	1	3		2008-02-07	1	1	6	1	2	0	5	1	1	1	2	2	2	2	2	1	1	42	3	2	2	2	2	2	2	2	2	2	2	2	2	2	1	#NULL!	1	1	32	2	2	2	2	2	2
1100027	15911896602	2019-12-11	2	6	Miao	2008-03-07	1	1	6	1	1	0	2	1	1	2	2	2	2	2	2	1	1	35	5	2	2	2	2	2	2	2	2	2	2	2	2	2	1	#NULL!	1	1	38	4	2	2	2	2	2
1100028	13988318918	2019-12-11	1	6	Lahu	2007-04-22	1	1	6	1	2	0	2	1	2	2	1	2	2	2	2	1	1	39	5	2	2	2	2	2	2	2	2	2	2	2	2	1	2	#NULL!	1	1	36	5	2	2	2	2	2
1100029	13908837009	2019-12-11	1	1		2008-01-23	1	1	6	1	1	0	2	1	1	2	2	2	2	2	2	1	2	#NULL!	5	2	2	2	2	2	2	2	2	2	2	2	2	2	1	#NULL!	1	2	#NULL!	4	2	2	2	2	2
1100030	15126494825	2019-12-11	1	1		2008-07-01	2	1	6	1	2	0	3	1	2	1	2	2	2	2	2	2	#NULL!	#NULL!	#NULL!	#NULL!	#NULL!	#NULL!	#NULL!	#NULL!	#NULL!	#NULL!	#NULL!	#NULL!	#NULL!	#NULL!	#NULL!	#NULL!	#NULL!	6	1	1	32	3	2	2	2	2	2
1100031	13988322877	2019-12-11	2	1		2007-10-18	1	1	6	1	2	0	2	1	1	2	2	2	2	2	2	1	2	#NULL!	5	2	2	2	2	2	2	2	2	2	2	2	2	2	1	#NULL!	1	2	#NULL!	4	2	2	2	2	2
1100032	18308836965	2019-12-11	2	6	Lahu	2007-10-06	1	1	6	1	2	0	1	2	2	1	2	2	2	2	2	1	1	36	4	2	2	2	2	2	2	2	2	2	2	2	2	2	1	#NULL!	1	1	35	3	2	2	2	2	2
1100033	17787436512	2019-12-11	1	2		2007-12-12	1	1	6	1	1	0	1	1	2	2	2	2	2	2	2	1	1	42	4	2	2	2	2	2	2	2	2	2	2	2	2	2	1	#NULL!	1	1	39	5	2	2	2	2	2
1100034	15126522669	2019-12-11	1	1		2007-07-08	1	1	6	1	1	0	3	1	2	1	2	2	2	2	2	2	#NULL!	#NULL!	#NULL!	#NULL!	#NULL!	#NULL!	#NULL!	#NULL!	#NULL!	#NULL!	#NULL!	#NULL!	#NULL!	#NULL!	#NULL!	#NULL!	#NULL!	3	1	2	#NULL!	0	2	2	2	2	2
1100035	18669125580	2019-12-11	2	1		2008-02-11	1	1	6	1	2	0	5	1	1	1	1	2	2	2	2	1	1	55	2	2	2	1	2	2	2	2	2	2	2	2	2	2	2	#NULL!	1	1	54	3	2	2	1	2	2
1100036	15126596083	2019-12-11	2	6	Zhuang	2008-08-06	1	1	6	1	2	1	6	1	1	1	1	2	2	1	2	1	1	42	5	2	2	2	2	2	2	2	2	2	2	2	2	2	1	#NULL!	1	1	36	5	2	2	2	2	2
1100037	13759371328	2019-12-11	2	1		2007-11-18	1	1	6	1	1	0	7	1	1	2	2	1	2	1	2	1	2	#NULL!	0	2	2	2	2	2	2	2	2	2	2	2	2	2	1	#NULL!	1	1	38	0	2	2	2	2	2
1100038	13988367333	2019-12-11	1	1		2008-01-03	1	1	6	1	1	0	2	1	1	2	2	2	2	2	2	1	1	45	5	2	2	2	2	2	2	2	2	2	2	2	2	2	1	#NULL!	1	1	44	4	2	2	2	2	2
1100039	13988362155	2019-12-11	1	1		2007-09-28	1	1	6	1	1	0	2	1	1	2	2	2	2	2	2	1	1	37	4	2	2	2	2	2	2	2	2	2	2	2	2	2	1	#NULL!	1	1	36	4	2	2	2	2	2
1100040	15758644884	2019-12-11	2	1		2007-09-03	1	1	6	1	2	1	4	1	1	1	1	2	2	2	2	1	1	37	3	2	2	2	2	2	2	2	2	2	2	2	2	2	1	#NULL!	1	1	34	3	2	2	2	2	2
1100041	13988378237	2019-12-11	1	1		2007-12-06	1	1	6	1	2	0	3	1	1	2	1	2	2	2	2	1	2	#NULL!	0	2	2	2	2	2	2	2	2	2	2	2	2	2	1	#NULL!	1	2	#NULL!	0	2	2	2	2	2
1100042	18608830083	2019-12-11	2	2		2007-11-18	1	1	6	1	1	0	2	1	1	2	2	2	2	2	2	1	1	42	4	2	2	2	2	2	2	2	2	2	2	2	2	2	1	#NULL!	1	1	34	4	2	2	2	2	2
1100043	13759342880	2019-12-11	2	1		2008-06-20	1	1	6	1	1	0	4	1	1	1	2	2	2	2	2	1	1	39	3	2	2	2	2	2	2	2	2	2	2	2	2	2	1	#NULL!	1	1	37	4	2	2	2	2	2
1100044	13308831606	2019-12-11	2	1		2008-01-21	2	1	6	1	2	0	3	1	1	2	1	2	2	2	2	1	1	40	4	2	2	2	2	2	2	2	2	2	2	2	2	2	1	#NULL!	1	1	40	3	2	2	2	2	2
1100045	15208838769	2019-12-11	1	6	Dai	2007-08-25	2	1	6	1	2	0	6	1	1	1	2	1	2	2	2	1	1	32	3	2	2	1	2	2	2	2	2	2	2	2	2	2	2	#NULL!	1	1	28	3	2	2	2	2	2
1100046	13708835051	2019-12-11	1	1		2008-06-25	1	1	6	1	1	0	2	1	1	2	2	2	2	2	2	1	1	43	5	2	2	2	2	2	2	2	2	2	2	2	2	2	1	#NULL!	1	1	40	5	2	2	2	2	2
1100047	13578430215	2019-12-11	2	1		2008-05-26	1	1	6	1	1	0	2	1	1	2	2	2	2	2	2	1	1	48	4	2	2	2	2	2	2	2	2	2	2	2	2	2	1	#NULL!	1	1	43	5	2	2	2	2	2
1100048	18108838081	2019-12-11	2	3		2008-01-20	1	1	6	1	1	0	8	1	1	2	2	1	1	2	2	1	2	#NULL!	4	2	2	2	2	2	2	2	2	2	2	2	2	2	1	#NULL!	1	2	#NULL!	3	2	2	2	2	2
1100049	13988397022	2019-12-11	1	1		2007-11-25	1	1	6	1	2	0	5	1	1	1	2	2	2	2	2	1	1	41	5	2	2	2	2	2	2	2	2	2	1	2	2	2	2	#NULL!	1	1	34	5	2	2	2	2	2
1100050	15987267210	2019-12-11	1	1		2007-11-22	1	1	6	1	1	0	4	1	1	1	2	2	2	2	2	1	1	42	4	2	2	2	2	2	2	2	2	2	2	2	2	2	1	#NULL!	1	1	39	5	2	2	2	2	2
1100051	13988372968	2019-12-11	2	6	Lahu	2007-11-11	1	1	6	1	1	0	2	1	1	2	2	2	2	2	2	1	1	41	4	2	2	2	2	2	2	2	2	2	2	2	2	2	1	#NULL!	1	1	37	4	2	2	2	2	2
1100052	13759341939	2019-12-11	1	2		2008-02-23	1	1	6	1	1	0	2	1	1	2	2	2	2	2	2	1	1	47	3	2	2	2	2	2	2	2	2	2	2	2	2	2	1	#NULL!	1	1	42	4	2	2	2	2	2
1100053	13908830327	2019-12-11	1	4		2008-08-08	1	1	6	1	1	0	4	1	1	1	2	2	2	2	2	1	2	#NULL!	5	2	2	2	2	2	2	2	2	2	2	2	2	2	1	#NULL!	1	2	#NULL!	0	2	2	2	2	2
1100054	13618830786	2019-12-11	1	1		2008-01-22	1	1	6	1	1	0	2	1	1	2	2	2	2	2	2	1	1	44	5	2	2	2	2	2	2	2	2	2	2	2	2	2	1	#NULL!	1	1	43	5	2	2	2	2	2
1100055	13988309384	2019-12-11	1	2		2007-11-09	1	1	6	1	2	0	2	1	1	2	2	2	2	2	2	1	1	45	2	2	2	2	2	2	2	2	2	2	2	2	2	2	1	#NULL!	1	1	42	4	2	2	2	2	2
1100056	15906967858	2019-12-11	2	1		2007-08-28	1	1	6	1	1	0	8	1	1	2	2	1	1	2	2	1	1	43	3	2	2	2	2	2	2	2	2	2	2	2	2	2	1	#NULL!	1	1	36	3	2	2	2	2	2
1100057	13988344557	2019-12-11	2	1		2006-11-26	2	1	6	1	2	1	4	1	1	2	1	2	1	2	2	1	1	40	0	2	2	2	2	2	2	2	2	2	2	2	2	2	1	#NULL!	1	1	34	3	2	2	2	2	2
1100058	18088330136	2019-12-11	2	3		2007-11-09	1	1	6	1	2	0	2	1	1	2	2	2	2	2	2	1	1	39	4	2	2	2	2	2	2	2	2	2	2	2	2	2	1	#NULL!	1	1	37	4	2	2	2	2	2
1100059	13578321619	2019-12-11	1	3		2008-08-31	1	1	6	1	1	0	2	1	1	2	2	2	2	2	2	1	1	42	4	2	2	2	2	2	2	2	2	2	2	2	2	2	1	#NULL!	1	1	40	3	2	2	2	2	2
1100060	13988320989	2019-12-11	1	1		2007-12-05	1	1	6	1	1	0	3	1	2	2	2	2	2	1	2	1	1	43	3	2	2	2	2	2	2	2	2	2	2	2	2	2	1	#NULL!	1	1	40	3	2	2	2	2	2
1100061	15126464532	2019-12-11	2	6	Lahu	2008-04-23	1	1	6	1	2	0	3	1	1	2	1	2	2	2	2	1	1	44	0	2	2	2	2	2	2	2	2	2	2	2	2	2	1	#NULL!	1	1	38	0	2	2	2	2	2
1100062	15808696562	2019-12-11	1	1		2008-08-03	1	1	6	1	2	0	4	1	1	2	1	1	2	2	2	1	2	#NULL!	5	2	2	2	2	2	2	2	2	2	2	2	2	2	1	#NULL!	1	2	#NULL!	4	2	2	2	2	2
1100063	13578447218	2019-12-11	2	4		2008-06-30	1	1	6	1	1	0	2	1	1	2	2	2	2	2	2	1	2	#NULL!	5	2	2	2	2	2	2	2	2	2	2	2	2	2	1	#NULL!	1	1	36	5	2	2	2	2	2
1100064	13988378517	2019-12-11	1	6	Dai	2007-10-21	1	1	6	1	2	0	4	1	1	1	1	2	2	2	2	1	1	42	1	2	2	2	2	2	2	2	2	2	2	2	2	2	1	#NULL!	1	1	37	3	2	2	2	2	2
1100065	18288341942	2019-12-11	1	6	Lahu	2008-03-24	1	1	6	1	1	0	2	1	2	1	2	2	2	2	2	1	1	41	5	2	2	2	2	2	2	2	2	2	2	2	2	2	1	#NULL!	1	1	40	5	2	2	2	2	2
1100066	13988386646	2019-12-11	1	1		2008-08-16	1	1	6	1	1	0	2	1	1	2	2	2	2	2	2	1	1	45	5	2	2	2	2	2	2	2	2	2	2	2	2	2	1	#NULL!	1	1	41	5	2	2	2	2	2
1100067	18008834721	2019-12-11	2	1		2007-10-27	2	1	6	1	2	0	5	1	1	2	1	2	2	2	2	1	1	37	0	2	2	1	2	2	2	2	2	2	2	2	2	2	2	#NULL!	1	1	39	3	2	2	2	2	2
1100068	13988346622	2019-12-11	1	1		2007-12-26	1	1	6	1	2	0	5	1	1	1	1	2	2	2	2	1	2	#NULL!	4	2	2	2	2	2	2	2	2	2	2	2	2	2	1	#NULL!	1	2	#NULL!	3	2	2	2	2	2
1100069	13578424799	2019-12-11	1	1		2007-11-15	1	1	6	1	2	1	4	1	1	1	1	2	2	2	2	1	1	40	5	2	2	2	2	2	2	2	2	2	2	2	2	2	1	#NULL!	1	1	39	5	2	2	2	2	2
1100070	15987275112	2019-12-11	1	1		2008-01-17	1	1	6	1	1	0	2	1	1	2	2	2	2	2	2	1	1	43	5	2	2	2	2	2	2	2	2	2	2	2	2	2	1	#NULL!	1	1	40	5	2	2	2	2	2
1100071	13988355706	2019-12-11	1	1		2008-05-12	1	1	6	1	1	0	3	1	1	1	2	2	2	2	2	1	1	46	5	2	2	2	2	2	2	2	2	2	2	2	2	2	1	#NULL!	1	1	44	5	2	2	2	2	2
1100072	13578334076	2019-12-11	2	6	Dai	2008-09-23	1	1	6	1	1	1	2	2	1	1	2	2	2	2	2	1	2	#NULL!	0	2	2	2	2	2	2	2	2	2	2	2	2	2	1	#NULL!	1	1	36	0	2	2	2	2	2
1100073	15758614348	2019-12-11	1	3		2007-09-12	1	1	6	1	1	0	3	1	1	2	2	1	2	2	2	1	1	40	3	2	2	2	2	2	2	2	2	2	2	2	2	2	1	#NULL!	1	1	37	5	2	2	2	2	2
1100074	13408896477	2019-12-11	2	1		2007-09-12	1	1	6	1	2	1	6	1	1	1	2	2	2	2	2	1	2	#NULL!	4	2	2	2	2	2	2	2	2	2	2	2	2	2	1	#NULL!	1	2	#NULL!	3	2	2	2	2	2
1100075	13988363385	2019-12-11	1	1		2008-08-20	1	1	6	1	2	0	2	1	2	2	2	1	2	2	2	1	2	#NULL!	0	2	2	2	2	2	2	2	2	2	2	2	2	2	1	#NULL!	1	2	#NULL!	0	2	2	2	2	2
1100076	13529985164	2019-12-11	2	1		2007-12-26	1	1	6	1	2	1	4	1	1	2	1	2	2	2	2	1	1	41	3	2	2	2	2	2	2	2	2	2	2	2	2	2	1	#NULL!	1	1	40	3	2	2	2	2	2
1100077	15708830096	2019-12-11	1	1		2007-10-16	1	1	6	1	2	0	3	1	1	2	1	2	2	2	2	1	2	#NULL!	4	2	2	2	2	2	2	2	2	2	2	1	2	2	2	#NULL!	1	2	#NULL!	5	2	2	2	2	2
1100078	13988381109	2019-12-11	1	6	Dai	2008-05-22	1	1	6	1	1	0	2	1	1	2	2	2	2	2	2	1	1	38	2	2	2	2	2	2	2	2	2	2	2	2	2	2	1	#NULL!	1	1	36	4	2	2	2	2	2
1100079	13988363670	2019-12-11	2	1		2008-03-15	1	1	6	1	2	0	3	1	2	1	2	2	2	2	2	1	1	36	5	2	2	2	2	2	2	2	2	2	2	2	2	2	1	#NULL!	1	1	34	4	2	2	2	2	2
1100080	13987031426	2019-12-11	2	6	Lahu	2007-09-02	1	1	6	1	2	0	2	2	2	1	2	2	2	2	2	1	1	40	5	2	2	2	2	2	2	2	2	2	2	2	2	2	1	#NULL!	1	1	36	4	2	2	2	2	2
1100081	13378836132	2019-12-11	1	6	Lahu	2007-03-01	1	1	6	1	2	0	4	1	1	1	1	2	2	2	2	1	2	#NULL!	4	2	2	2	2	2	2	2	2	2	2	2	2	2	1	#NULL!	1	2	#NULL!	2	2	2	2	2	2
1100082	13320494678	2019-12-11	1	6	Dai	2007-09-12	1	1	6	1	2	0	3	1	1	2	1	2	2	2	2	1	2	#NULL!	0	2	2	2	2	2	2	2	2	2	2	2	2	2	1	#NULL!	1	2	#NULL!	0	2	2	2	2	2
1100083	18788318655	2019-12-11	2	1		2007-08-24	1	1	6	1	2	0	2	1	2	2	1	2	2	2	2	1	1	47	0	2	2	2	2	2	2	2	2	2	2	2	2	2	1	#NULL!	1	1	42	0	2	2	2	2	2
1100084	13988331130	2019-12-11	2	1		2008-02-22	1	1	6	1	1	1	3	1	2	1	2	2	2	2	2	1	1	40	0	2	2	2	2	2	2	2	2	2	2	2	2	2	1	#NULL!	1	1	40	5	2	2	2	2	2
1100085	13988348929	2019-12-11	2	3		2008-01-30	1	1	6	1	1	0	4	1	1	1	2	2	2	2	2	1	1	50	5	2	2	2	2	2	2	2	2	2	2	2	2	2	1	#NULL!	1	1	48	5	2	2	2	2	2
1100086	13988399055	2019-12-11	1	2		2008-03-12	1	1	6	1	2	0	5	1	1	1	1	2	2	2	2	1	2	#NULL!	4	2	2	1	2	2	2	2	2	2	2	2	2	2	2	#NULL!	1	2	#NULL!	5	2	2	2	2	2
1100087	13908834116	2019-12-11	2	1		2008-03-24	1	1	6	1	2	0	4	1	1	2	1	1	2	2	2	1	1	34	0	2	2	2	2	2	2	2	2	2	2	2	2	2	1	#NULL!	1	1	35	0	2	2	2	2	2
1100088	14787539792	2019-12-11	1	1		2007-10-06	2	1	6	1	2	0	3	1	1	2	1	2	2	2	2	1	2	#NULL!	0	2	2	2	2	2	2	2	2	2	2	2	2	1	2	#NULL!	1	2	#NULL!	3	2	2	2	2	2
1100089	15305830021	2019-12-11	1	1		2007-09-27	1	1	6	1	1	0	4	1	1	1	2	1	2	2	2	1	1	50	4	2	2	2	2	2	2	2	2	2	2	2	2	2	1	#NULL!	1	1	43	5	2	2	2	2	2
1100090	15911852776	2019-12-11	2	1		2008-03-11	1	1	6	1	2	0	6	1	1	1	1	2	2	1	2	1	1	35	2	2	2	2	2	2	2	2	2	2	2	2	2	2	1	#NULL!	1	1	35	2	2	2	2	2	2
1100091	15198327940	2019-12-11	2	1		2008-08-02	1	1	6	1	2	0	4	1	2	2	1	2	2	1	2	1	1	46	2	2	2	1	1	2	2	2	2	2	2	2	2	2	2	#NULL!	1	1	34	2	2	2	2	2	2
1100092	1590626919	2019-12-11	2	6	Lahu	2008-04-30	1	1	6	1	2	0	3	1	1	2	1	2	2	2	2	1	1	57	5	2	2	1	2	2	2	2	2	2	2	2	2	2	2	#NULL!	1	1	49	4	2	2	2	2	2
1100093	13988322128	2019-12-11	1	6	Lahu	2008-04-30	1	1	6	1	1	0	2	1	1	2	2	2	2	2	2	1	1	42	4	2	2	2	2	2	2	2	2	2	2	2	2	2	1	#NULL!	1	1	40	5	2	2	2	2	2
1100094	15906955520	2019-12-11	1	1		2007-08-27	1	1	6	1	1	0	3	1	1	1	2	2	2	2	2	1	1	41	4	2	2	2	2	2	2	2	2	2	2	2	2	2	1	#NULL!	1	1	36	3	2	2	2	2	2
1100095	18808830086	2019-12-11	1	1		2007-11-24	1	1	6	1	2	0	5	1	1	1	1	2	2	2	2	1	2	#NULL!	4	2	2	2	2	2	2	2	2	2	2	2	2	2	1	#NULL!	1	2	#NULL!	3	2	2	2	1	2
1100096	18724912812	2019-12-11	2	3		2008-04-27	1	1	6	1	1	0	3	1	2	1	2	2	2	2	2	1	1	38	4	2	2	2	2	2	2	2	2	2	2	2	2	2	1	#NULL!	1	1	38	4	2	2	2	2	2
1100097	13988367237	2019-12-11	2	1		2007-11-11	1	1	6	1	2	0	3	1	1	2	1	2	2	2	2	1	1	40	4	2	2	2	2	2	2	2	2	2	2	2	2	2	1	#NULL!	1	1	39	4	2	2	2	2	2
1100098	13529613011	2019-12-11	2	5		2007-08-13	1	1	6	1	2	0	6	1	1	1	1	2	2	2	2	1	1	41	5	2	2	2	2	2	2	2	2	2	2	2	2	2	1	#NULL!	1	1	38	5	2	2	2	2	2
1100099	15012117615	2019-12-11	1	1		2008-04-06	1	1	6	1	1	0	2	2	1	2	2	2	1	2	2	1	2	#NULL!	0	2	2	2	2	2	2	2	2	2	2	2	2	2	1	#NULL!	1	2	#NULL!	3	2	2	2	2	2
1100100	13988390003	2019-12-11	1	3		2007-11-09	1	1	6	1	1	0	3	1	1	1	2	2	2	2	2	1	1	38	5	2	2	2	2	2	2	2	2	2	2	2	2	2	1	#NULL!	1	1	39	5	2	2	2	2	2
1100101	13988344043	2019-12-11	2	6	Lahu	2007-08-04	1	1	6	1	2	0	5	1	1	1	1	2	2	2	2	1	1	39	5	2	2	2	2	2	2	2	2	2	2	2	2	1	2	#NULL!	1	1	38	5	2	2	2	2	2
1100102	13759354686	2019-12-11	2	3		2007-09-12	1	1	6	1	1	0	2	1	1	2	2	2	2	2	2	1	1	48	0	2	2	2	2	2	2	2	2	2	2	2	2	2	1	#NULL!	1	1	47	0	2	2	2	2	2
1100103	13987019889	2019-12-11	2	1		2007-12-15	1	1	6	1	1	0	2	1	1	2	2	2	2	2	2	1	1	40	4	2	2	2	2	2	2	2	2	2	2	2	2	2	1	#NULL!	1	1	32	4	2	2	2	2	2
1100104	13988336091	2019-12-11	2	1		2008-02-06	1	1	6	1	2	0	3	1	1	2	1	2	2	2	2	1	2	#NULL!	2	2	2	2	2	2	2	2	2	2	2	2	2	2	1	#NULL!	1	2	#NULL!	3	2	2	2	2	2
1100105	13987006704	2019-12-11	2	4		2008-01-14	1	1	6	1	2	0	5	1	1	1	1	2	2	2	2	1	1	41	3	2	2	2	2	2	2	2	2	2	2	2	2	2	1	#NULL!	1	1	37	3	2	2	2	2	2
1100106	15126541883	2019-12-11	2	1		2007-11-08	1	1	6	1	2	0	4	1	1	1	1	2	2	2	2	1	2	#NULL!	0	2	2	2	2	2	2	2	2	2	2	2	2	2	1	#NULL!	1	2	#NULL!	0	2	2	2	2	2
1100107	13987006190	2019-12-11	1	6	Dai	2008-05-11	1	1	6	1	2	0	3	1	1	1	2	2	2	2	2	1	2	#NULL!	3	2	2	2	2	2	2	2	2	2	2	2	2	2	1	#NULL!	1	2	#NULL!	5	2	2	2	2	2
1100108		2019-12-11	2	1		2007-09-17	1	1	6	1	2	0	2	1	1	2	2	2	2	2	2	1	1	50	3	2	2	2	2	2	2	2	2	2	2	2	2	2	1	#NULL!	1	1	48	2	2	2	2	1	2
1100109	13908835819	2019-12-11	1	1		2008-07-20	1	1	6	1	2	0	2	1	1	2	2	2	2	2	2	1	2	#NULL!	3	2	2	2	2	2	2	2	2	2	2	2	2	2	1	#NULL!	1	2	#NULL!	3	2	2	2	2	2
1100110	13759335766	2019-12-11	2	6	Lisu	2007-12-17	1	1	6	1	1	0	3	2	1	1	2	2	2	2	2	1	1	45	5	2	2	2	2	2	2	2	2	2	2	2	2	2	1	#NULL!	1	1	41	5	2	2	2	2	2
1100111	18388983509	2019-12-11	1	3		2008-04-13	1	1	6	1	2	1	1	2	1	2	2	2	2	2	2	1	1	50	5	2	2	2	2	2	2	2	2	2	2	2	2	2	1	#NULL!	1	1	45	5	2	2	2	2	2
1100112	18806953637	2019-12-11	2	1		2007-10-12	1	1	6	1	2	0	3	1	1	2	1	2	2	2	2	1	2	#NULL!	2	2	2	2	2	2	2	2	2	2	2	2	2	2	1	#NULL!	1	1	37	3	2	2	2	2	2
1100113	13908831068	2019-12-11	2	4		2008-06-01	1	1	6	1	1	0	3	1	2	1	2	2	2	2	2	1	1	40	4	2	2	2	2	2	2	2	2	2	2	2	2	2	1	#NULL!	1	1	36	5	2	2	2	2	2
1100114	15012100429	2019-12-11	1	6	Lahu	2006-08-18	1	1	6	1	1	1	2	2	2	1	2	1	2	2	2	1	1	36	4	2	2	2	2	2	2	2	2	2	2	2	2	2	1	#NULL!	1	1	32	4	2	2	2	2	2
1100115	15287606898	2019-12-11	1	4		2008-04-22	1	1	6	1	1	0	2	1	1	2	2	2	2	2	2	1	2	#NULL!	3	2	2	2	2	2	2	2	2	2	2	2	2	2	1	#NULL!	1	2	#NULL!	0	2	2	2	2	2
1100116	18183809846	2019-12-11	2	1		2008-01-15	1	1	6	1	1	0	2	1	1	2	2	2	2	2	2	1	1	43	0	2	2	2	2	2	2	2	2	2	2	2	2	2	1	#NULL!	1	1	39	0	2	2	2	2	2
1100117	13988397717	2019-12-11	1	6	Dai	2007-08-08	1	1	6	1	2	2	5	1	1	2	1	2	2	2	2	1	1	40	5	2	2	2	2	2	2	2	2	2	2	2	2	2	1	#NULL!	1	1	40	5	2	2	2	2	2
1100118	13578158468	2019-12-11	1	1		2007-12-07	2	1	6	1	2	0	2	1	2	2	1	2	2	2	2	1	1	37	2	2	2	2	2	2	2	2	2	2	2	2	2	2	1	#NULL!	1	1	35	3	2	2	2	2	2
1100119	13529629612	2019-12-11	1	1		2007-09-01	1	1	6	1	1	0	2	2	1	1	2	2	2	2	2	1	1	42	2	2	2	2	2	2	2	2	2	2	2	2	2	2	1	#NULL!	2	#NULL!	#NULL!	#NULL!	#NULL!	#NULL!	#NULL!	#NULL!	#NULL!
1100120	18988347755	2019-12-11	1	2		2008-06-11	1	1	6	1	1	0	3	1	2	2	2	1	2	2	2	1	2	#NULL!	4	2	2	2	2	2	2	2	2	2	2	2	2	2	1	#NULL!	1	1	38	4	2	2	2	2	2
1100121	18388856616	2019-12-11	1	1		2008-01-04	1	1	6	1	1	0	2	1	1	2	2	2	2	2	2	1	1	40	3	2	2	2	2	2	2	2	2	2	2	2	2	2	1	#NULL!	1	1	36	4	2	2	2	2	2
1100122	13759355811	2019-12-11	1	1		2007-10-19	1	1	6	1	1	0	2	1	1	2	2	2	2	2	2	1	1	42	4	2	2	2	2	2	2	2	2	2	2	2	2	2	1	#NULL!	1	1	40	4	2	2	2	2	2
1100123	18288361909	2019-12-11	2	1		2008-08-29	1	1	6	1	2	1	3	1	1	2	1	2	2	2	2	1	1	43	3	2	2	2	2	2	2	2	2	2	2	2	2	2	1	#NULL!	1	1	40	2	2	2	2	2	2
1100124	18288339067	2019-12-11	2	1		2008-01-20	1	1	6	1	2	0	5	1	1	1	1	2	2	2	2	1	1	43	3	2	2	2	2	2	2	2	2	2	2	2	2	2	1	#NULL!	1	1	36	3	2	2	2	2	2
1100125	13908837067	2019-12-11	2	1		2008-02-03	1	1	6	1	2	0	5	1	1	1	1	2	2	2	2	1	1	45	5	2	2	2	2	2	2	2	2	2	2	2	2	2	1	#NULL!	1	1	38	5	2	2	2	2	2
1100126	14787514847	2019-12-11	2	6	Lahu	2007-12-30	1	1	6	1	2	0	3	1	1	2	1	2	2	2	2	1	1	39	5	2	2	2	2	2	2	2	2	2	2	2	2	2	1	#NULL!	1	1	38	5	2	2	2	2	2
1100127	18288334509	2019-12-11	1	6	Lahu	2007-08-19	2	1	6	1	1	0	4	1	1	2	2	1	1	2	2	1	1	34	4	2	2	2	2	2	2	2	2	2	2	2	2	2	1	#NULL!	1	1	34	4	2	2	2	2	2
1100128	18908832498	2019-12-11	1	1		2007-11-14	1	1	6	1	1	0	1	1	2	2	2	2	2	2	2	1	1	43	4	2	2	2	2	2	2	2	2	2	2	2	2	2	1	#NULL!	1	1	39	3	2	2	2	2	2
1100129	18288398819	2019-12-11	1	1		2007-08-28	1	1	6	1	1	0	3	1	1	1	2	2	2	2	2	1	1	37	5	2	2	2	2	2	2	2	2	2	2	2	2	2	1	#NULL!	1	1	48	4	2	2	2	2	2
1100130	15012010428	2019-12-11	1	1		2008-06-15	1	1	6	1	1	0	8	1	1	1	2	1	2	2	2	1	1	46	5	2	2	2	2	2	2	2	2	2	2	2	2	2	1	#NULL!	1	1	42	4	2	2	2	2	2
1100131	15308830088	2019-12-11	1	1		2007-07-01	1	1	6	1	2	0	3	1	1	1	2	2	2	2	2	1	2	#NULL!	0	2	2	2	2	2	2	2	2	2	2	2	2	1	2	#NULL!	1	2	#NULL!	0	2	2	2	2	2
1100132	13988343004	2019-12-11	1	2		2008-03-01	1	1	6	1	1	1	4	1	1	1	2	2	2	2	2	1	2	#NULL!	0	2	2	2	2	2	2	2	2	2	2	2	2	2	1	#NULL!	1	2	#NULL!	0	2	2	2	2	2
1100133	16687136937	2019-12-11	1	1		2008-06-17	1	1	6	1	1	0	3	1	1	1	2	2	2	2	2	1	1	47	1	2	2	2	2	2	2	2	2	2	2	2	2	2	1	#NULL!	1	1	45	3	2	2	2	2	2
1100134	13987007012	2019-12-11	1	1		2008-07-22	1	1	6	1	2	0	3	1	1	2	1	2	2	2	2	1	1	46	2	2	2	2	2	2	2	2	2	2	2	2	2	2	1	#NULL!	1	1	33	4	2	2	2	2	2
1100135	18288383665	2019-12-11	1	1		2008-04-04	1	1	6	1	2	0	9	1	1	2	1	2	2	2	1	1	1	35	5	2	2	2	2	2	2	2	2	2	2	2	2	2	1	#NULL!	1	1	31	3	2	2	2	2	2
1100136	13908834116	2019-12-11	2	1		2008-03-24	1	1	6	1	2	0	3	1	1	2	1	2	2	2	2	1	1	34	4	2	2	2	2	2	2	2	2	2	2	2	2	1	2	#NULL!	1	1	35	2	2	2	2	2	2
1100137	13759373677	2019-12-11	1	1		2008-03-31	1	1	6	1	1	0	5	1	1	2	2	1	2	2	2	1	1	43	4	2	2	2	2	2	2	2	2	2	2	2	2	2	1	#NULL!	1	1	39	5	2	2	2	2	2
1100138	13110556698	2019-12-11	1	1		2008-12-24	1	1	6	1	2	0	3	1	1	2	1	2	2	2	2	1	2	#NULL!	3	2	2	2	2	2	2	2	2	2	2	2	2	2	1	#NULL!	1	2	#NULL!	3	2	2	2	2	2
1100139	13759348464	2019-12-11	1	4		2008-12-01	1	1	6	1	2	0	2	1	1	2	2	2	2	2	2	1	2	#NULL!	0	2	2	2	2	2	2	2	2	2	2	2	2	2	1	#NULL!	1	2	#NULL!	0	2	2	2	2	2
1100140	13988329038	2019-12-11	1	1		2008-05-28	1	1	6	1	1	0	3	1	2	1	2	2	2	2	2	1	2	#NULL!	0	2	2	2	2	2	2	2	2	2	2	2	2	2	1	#NULL!	1	2	#NULL!	4	2	2	2	2	2
1100141	17787217752	2019-12-11	2	1		2008-04-27	1	1	6	1	1	0	4	1	1	1	2	2	2	2	2	1	1	39	4	2	2	2	2	2	2	2	2	2	2	2	2	2	1	#NULL!	1	1	38	4	2	2	2	2	2
1100142	13529988335	2019-12-11	2	6	Dai	2008-04-14	1	1	6	1	2	1	2	2	2	2	2	1	2	2	1	1	1	39	0	2	2	2	2	2	2	2	2	2	2	2	2	2	1	#NULL!	1	1	38	5	2	2	2	2	2
1100143	13988352666	2019-12-11	1	1		2008-01-29	1	1	6	1	2	0	6	1	1	2	1	2	2	2	2	1	1	39	3	2	2	2	2	2	2	2	2	2	2	2	2	2	1	#NULL!	1	1	35	3	2	2	2	2	2
1100144	13908832911	2019-12-11	2	4		2007-11-05	1	1	6	1	2	0	5	1	1	1	1	2	2	2	2	1	1	40	5	2	2	2	2	2	2	2	2	2	2	2	2	2	1	#NULL!	1	1	39	5	2	2	2	2	2
1100145	13578440250	2019-12-11	1	3		2008-02-04	1	1	6	1	2	0	4	1	1	1	1	2	2	2	2	1	1	43	4	2	2	2	2	2	2	2	2	2	2	2	2	2	1	#NULL!	1	1	39	4	2	2	2	2	2
1100146	15808835822	2019-12-11	2	6	Dai	2007-09-12	1	1	6	1	1	0	3	1	2	2	2	2	2	2	1	1	1	39	0	2	2	2	2	2	2	2	2	2	2	2	2	2	1	#NULL!	1	1	39	0	2	2	2	2	2
1100047	15126529881	2019-12-11	2	6	Lahu	2007-12-22	1	1	6	1	2	0	5	1	1	1	1	2	2	2	2	1	1	39	0	2	2	2	2	2	2	2	2	2	2	2	2	2	1	#NULL!	1	1	41	0	2	2	2	2	2
1100148	15987271888	2019-12-11	2	1		2008-01-03	1	1	6	1	2	0	5	1	1	2	1	2	2	2	2	1	1	50	4	2	2	2	2	2	2	2	2	2	2	2	2	2	1	#NULL!	1	1	42	3	2	2	2	2	2
1100149	15206954318	2019-12-11	2	1		2008-04-07	1	1	6	1	1	0	2	1	1	2	2	2	2	2	2	1	1	39	0	2	2	2	2	2	2	2	2	2	2	2	2	2	1	#NULL!	1	1	40	0	2	2	2	2	2
1100150	14769021786	2019-12-11	2	6	Dai	2008-05-10	1	1	6	1	1	0	2	1	1	2	2	2	2	2	2	1	1	40	5	2	2	2	2	2	2	2	2	2	2	2	2	2	1	#NULL!	1	1	40	4	2	2	2	2	2
1100151	13708830616	2019-12-11	2	6	Buyi	2008-06-16	1	1	6	1	2	0	5	1	1	1	1	2	2	2	2	1	1	39	5	2	2	2	2	2	2	2	2	2	2	2	2	2	1	#NULL!	1	1	39	5	2	2	2	2	2
1100152	15087808449	2019-12-11	1	1		2008-07-22	1	1	6	1	2	1	5	1	1	1	1	2	2	2	2	1	2	#NULL!	3	2	2	2	2	2	2	2	2	2	2	2	2	2	1	#NULL!	1	2	#NULL!	3	2	2	2	2	2
1100153	15906952618	2019-12-11	1	1		2007-12-19	1	1	6	1	2	0	3	1	1	2	1	2	2	2	2	1	2	#NULL!	2	2	2	2	2	2	2	2	2	2	2	2	2	2	1	#NULL!	1	2	#NULL!	3	2	2	2	2	2
1100154	13988326680	2019-12-11	2	1		2008-03-19	1	1	6	1	1	0	2	1	1	2	2	2	2	2	2	1	1	42	4	2	2	2	2	2	2	2	2	2	2	2	2	2	1	#NULL!	1	1	40	5	2	2	2	2	2
1100155	13988330303	2019-12-11	1	5		2007-07-31	1	1	6	1	1	1	3	1	1	1	2	2	2	2	2	1	1	42	5	2	2	2	2	2	2	2	2	2	1	2	2	2	2	#NULL!	1	1	40	4	2	2	1	2	2
1100156	13988359568	2019-12-11	2	1		2008-08-30	1	1	6	1	1	0	5	1	1	1	2	2	1	2	2	1	1	44	4	2	2	2	2	2	2	2	2	2	2	2	2	2	1	#NULL!	1	1	45	5	2	2	2	2	2
1100157	18388910163	2019-12-11	2	1		2007-09-15	1	1	6	1	2	1	4	1	1	1	1	2	2	2	2	1	1	40	0	2	2	2	2	2	2	2	2	2	2	2	2	2	1	#NULL!	1	1	38	4	2	2	2	2	2
1100158	13398835930	2019-12-11	2	6	Dai	2008-05-30	1	1	6	1	1	0	4	1	1	1	2	2	2	2	2	1	1	39	4	2	2	2	2	2	2	2	2	2	2	2	2	2	1	#NULL!	1	1	40	4	2	2	2	2	2
1100159	17608836745	2019-12-11	1	6	Zhuang	2007-05-27	1	1	6	1	2	0	4	1	1	1	2	2	2	2	2	1	1	42	4	2	2	2	2	2	2	2	2	2	2	2	2	1	2	#NULL!	1	1	39	3	2	2	2	2	2
1100160	13368830088	2019-12-11	2	3		2008-02-14	1	1	6	1	1	0	3	1	2	1	2	2	2	2	2	1	1	40	4	2	2	2	2	2	2	2	2	2	2	2	2	2	1	#NULL!	1	1	41	5	2	2	2	2	2
1100161	18908830040	2019-12-11	1	1		2007-10-13	1	1	6	1	1	0	3	1	1	1	2	2	2	2	2	1	1	40	4	2	2	2	2	2	2	2	2	2	2	2	2	2	1	#NULL!	1	2	#NULL!	5	2	2	2	2	2
1100162	13578317986	2019-12-11	2	1		2008-07-04	1	1	6	1	2	1	4	1	1	1	1	2	2	2	2	1	1	41	0	2	2	2	2	2	2	2	2	2	2	2	2	2	1	#NULL!	1	1	40	0	2	2	2	2	2
1100163	13708839826	2019-12-11	2	3		2008-03-31	1	1	6	1	1	0	4	1	1	1	2	2	2	1	2	1	1	41	4	2	2	2	2	2	2	2	2	2	2	2	2	2	1	#NULL!	1	1	37	4	2	2	2	2	2
1100164	13578319555	2019-12-11	2	3		2007-10-12	1	1	6	1	2	1	3	1	1	2	1	2	2	2	2	1	1	34	0	2	2	2	2	2	2	2	2	2	2	2	2	2	1	#NULL!	1	1	33	0	2	2	2	2	2
1100165	13988378677	2019-12-11	2	1		2008-05-06	1	1	6	1	2	0	3	1	1	2	1	2	2	2	2	1	1	38	0	2	2	2	1	2	2	2	2	2	2	2	2	2	2	#NULL!	1	1	38	0	2	2	2	2	2
1100166	15906908010	2019-12-11	1	6	Lahu	2008-05-31	1	1	6	1	1	0	5	1	1	1	2	1	1	2	2	1	1	42	4	2	2	2	2	2	2	2	2	2	2	2	2	2	1	#NULL!	1	1	39	4	2	2	2	2	2
1100167	13578311789	2019-12-11	2	1		2008-02-08	1	1	6	1	1	0	2	1	1	2	2	2	2	2	2	1	1	37	0	2	2	2	2	2	2	2	2	2	2	2	2	2	1	#NULL!	1	1	40	0	2	2	2	2	2
1100168	13988317197	2019-12-11	2	6	Lahu	2007-10-04	1	1	6	1	1	0	2	1	1	2	2	2	2	2	2	1	1	42	4	2	2	2	2	2	2	2	2	2	2	2	2	2	1	#NULL!	1	1	41	4	2	2	2	2	2
1100169	13988320139	2019-12-11	2	1		2007-11-07	1	1	6	1	2	0	3	1	1	2	1	2	2	2	2	1	1	40	5	2	2	2	2	2	2	2	2	2	2	2	2	2	1	#NULL!	1	1	38	5	2	2	2	2	2
1100170	15012038886	2019-12-11	2	6	Dong	2008-06-10	1	1	6	1	1	0	6	1	1	1	2	2	2	1	2	1	1	43	4	2	2	2	2	2	2	2	2	2	2	2	2	2	1	#NULL!	1	1	38	4	2	2	2	2	2
1100171	18788327603	2019-12-11	1	1		2008-04-23	1	1	6	1	2	1	4	1	1	1	1	2	2	2	2	1	1	40	3	2	2	2	2	2	2	2	2	2	2	2	2	2	1	#NULL!	1	1	34	2	2	2	2	2	2
1100172	13987034454	2019-12-11	2	1		2008-01-03	1	1	6	1	1	0	2	1	1	2	2	2	2	2	2	1	1	42	5	2	2	2	2	2	1	2	2	2	2	2	2	2	2	#NULL!	1	1	39	5	2	2	2	2	2
1100173	13529601496	2019-12-11	2	6	Lahu	2008-02-21	1	1	6	1	2	0	1	1	2	2	2	2	2	2	2	1	1	53	5	2	2	2	2	2	2	2	2	2	2	1	2	2	2	#NULL!	1	1	42	4	2	2	2	2	2
1100174	18788391314	2019-12-11	2	6	Dai	2007-10-31	1	1	6	1	1	0	2	1	1	2	2	2	2	2	2	1	1	41	4	2	2	2	2	2	2	2	2	2	2	2	2	2	1	#NULL!	1	1	40	4	2	2	2	2	2
1100175	15240949949	2019-12-11	1	1		2007-12-30	1	1	6	1	1	0	2	1	1	2	2	2	2	2	2	1	1	45	4	2	2	2	1	2	2	2	2	2	2	2	2	2	2	#NULL!	1	1	36	3	2	2	2	2	2
1100176	18788355536	2019-12-11	2	1		2007-08-21	1	1	6	1	2	0	1	1	2	2	2	2	2	2	2	1	2	#NULL!	3	2	2	2	2	2	2	2	2	2	2	2	2	1	2	#NULL!	1	1	38	4	2	2	2	2	2
1100177	15012035450	2019-12-11	2	6	Dai	2008-05-17	1	1	6	1	1	0	2	1	1	2	2	2	2	2	2	1	1	42	3	2	2	2	2	2	2	2	2	2	2	2	2	2	1	#NULL!	1	1	41	2	2	2	2	2	2
1100178	15126597818	2019-12-11	2	1		2008-03-02	1	1	6	1	2	1	7	1	2	2	1	1	1	2	2	1	2	#NULL!	0	2	2	2	2	2	2	2	2	2	2	2	2	2	1	#NULL!	1	1	38	0	2	2	2	2	2
1100179	13988336889	2019-12-11	2	6	Dai	2007-12-17	1	1	6	1	1	0	2	1	1	2	2	2	2	2	2	1	2	#NULL!	0	2	2	2	2	2	2	2	2	2	2	2	2	2	1	#NULL!	1	2	#NULL!	0	2	2	2	2	2
1100180	15758608652	2019-12-11	2	1		2007-11-09	1	1	6	1	2	0	8	1	1	1	1	1	1	2	2	1	2	#NULL!	3	2	2	2	2	2	2	2	2	2	2	2	2	2	1	#NULL!	1	2	#NULL!	3	2	2	2	2	2
1100181	15987256326	2019-12-11	1	1		2007-09-24	1	1	6	1	1	0	3	1	1	1	2	2	2	2	2	1	1	49	4	2	2	1	2	2	2	2	2	2	2	2	2	2	2	#NULL!	1	1	41	3	2	2	1	1	2
1100182	13578443350	2019-12-11	2	1		2008-07-06	1	1	6	1	2	0	3	1	1	2	1	2	2	2	2	1	1	42	4	2	2	2	2	2	2	2	2	2	2	2	2	2	1	#NULL!	1	1	42	4	2	2	2	2	2
1100183	13759371026	2019-12-11	2	1		2008-01-27	1	1	6	1	2	1	8	1	1	2	1	1	1	2	2	1	1	41	4	2	2	2	2	2	2	2	2	2	2	2	2	2	1	#NULL!	1	1	38	4	2	2	2	2	2
1100184	13988345094	2019-12-11	2	1		2008-04-14	1	1	6	1	1	0	2	1	1	2	2	2	2	2	2	1	1	42	0	2	2	2	1	2	2	2	2	2	2	2	2	2	2	#NULL!	1	1	37	0	2	2	2	2	2
1100185	13988322926	2019-12-11	2	1		2007-11-05	1	1	6	1	1	0	2	1	1	2	2	2	2	2	2	1	1	42	4	2	2	2	2	2	2	2	2	2	2	2	2	2	1	#NULL!	1	1	40	4	2	2	2	2	2
1100186	18988331232	2019-12-11	2	3		2008-05-22	1	1	6	1	2	0	5	1	1	1	1	2	2	2	2	1	1	41	2	2	2	2	2	2	2	2	2	2	2	2	2	2	1	#NULL!	1	1	38	4	2	2	2	2	2
1100187	13035924763	2019-12-11	2	1		2008-05-04	1	1	6	2	1	0	5	1	1	1	2	2	1	2	2	1	2	#NULL!	0	2	2	2	2	2	2	2	2	2	2	2	2	2	1	#NULL!	1	2	#NULL!	0	2	2	2	2	2
1100188	13988367704	2019-12-11	2	3		2008-02-23	1	1	6	1	2	0	7	1	1	1	1	1	2	1	2	1	1	43	5	2	2	2	2	2	2	2	2	2	2	2	2	1	2	#NULL!	1	1	41	5	2	2	2	2	2
1100189	13987002321	2019-12-11	1	1		2008-04-07	1	1	6	1	1	1	1	2	1	2	2	2	2	2	2	1	1	42	5	2	2	2	2	2	2	2	2	2	2	2	2	2	1	#NULL!	1	1	41	5	2	2	2	2	2
1100190	15240935078	2019-12-11	2	1		2007-12-17	1	1	6	1	2	0	2	1	2	2	1	2	2	2	2	1	1	43	0	2	2	1	2	2	2	2	2	2	2	2	2	2	2	#NULL!	1	1	41	3	2	2	1	1	2
1100191	18408815137	2019-12-11	2	1		2008-06-26	1	1	6	2	2	0	3	1	1	2	1	2	2	2	2	1	1	30	3	2	2	2	2	2	2	2	2	2	2	2	2	2	1	#NULL!	1	1	29	4	2	2	2	2	2
1100192	18708819878	2019-12-11	2	5		2008-07-22	1	1	6	1	2	0	5	1	1	1	1	2	2	2	2	1	1	38	4	2	2	2	2	2	2	2	2	2	2	2	2	2	1	#NULL!	1	1	35	3	2	2	2	2	2
1100193	13988353881	2019-12-11	2	1		2008-02-15	2	1	6	1	2	0	4	1	1	1	1	2	2	2	2	1	1	45	3	2	2	2	2	2	2	2	2	2	2	2	2	1	2	#NULL!	1	1	38	2	2	2	2	2	2
1100194	15012010525	2019-12-11	2	1		2007-12-22	1	1	6	1	2	0	4	1	1	1	1	2	2	2	2	1	1	43	2	2	2	2	2	2	2	2	2	2	2	2	2	2	1	#NULL!	1	1	33	3	2	2	2	2	2
1100195	18988337364	2019-12-11	1	1		2008-03-15	1	1	6	1	2	0	4	2	1	1	1	2	2	2	2	1	2	#NULL!	2	2	2	2	2	2	2	2	2	2	2	2	2	2	1	#NULL!	1	2	#NULL!	1	2	2	2	2	2
1100196	13408882367	2019-12-11	2	1		2008-04-28	1	1	6	1	1	0	6	1	2	1	2	1	2	1	2	1	2	#NULL!	5	2	2	2	2	2	2	2	2	2	2	2	2	2	1	#NULL!	1	1	40	5	2	2	2	2	2
1100197	13759309232	2019-12-11	2	1		2008-07-22	1	1	6	1	1	0	2	1	1	2	2	2	2	2	2	1	1	46	5	2	2	2	1	2	2	2	2	2	2	2	2	2	2	#NULL!	1	1	40	3	2	2	2	2	2
1100198	15126475739	2019-12-11	2	1		2008-05-23	1	1	6	1	2	0	4	1	1	1	1	2	2	2	2	1	2	#NULL!	0	2	2	2	2	2	2	2	2	2	2	2	2	2	1	#NULL!	1	2	#NULL!	0	2	2	2	2	2
1100199	13908839801	2019-12-11	2	1		2008-01-17	1	1	6	1	1	0	2	2	1	1	2	2	2	2	2	1	1	40	4	2	2	2	2	2	2	2	2	2	2	2	2	2	1	#NULL!	1	1	38	4	2	2	2	2	2
1100200	18408851910	2019-12-11	2	6	Dai	2008-03-07	1	1	6	1	1	1	1	1	2	2	2	2	2	2	2	1	1	33	3	2	2	2	2	2	2	2	2	2	2	2	2	2	1	#NULL!	1	1	33	3	2	2	2	2	2
1100201	15987260929	2019-12-11	2	1		2008-02-01	1	1	6	1	1	1	2	1	1	2	2	2	2	2	2	1	1	43	4	2	2	2	2	2	2	2	2	2	2	2	2	2	1	#NULL!	1	1	40	4	2	2	2	2	2
1100202	15126471913	2019-12-11	1	1		2008-04-16	1	1	6	1	2	0	4	1	1	1	2	2	2	2	2	1	1	41	4	2	2	2	2	2	2	2	2	2	1	2	2	2	2	#NULL!	1	1	38	2	2	2	2	2	2
1100203	13988331301	2019-12-11	1	5		2008-05-08	2	1	6	1	2	0	6	1	1	1	1	2	2	2	2	1	2	#NULL!	3	2	2	2	2	2	2	2	2	2	2	2	2	2	1	#NULL!	1	2	#NULL!	3	2	2	2	2	2
1100204	18988303309	2019-12-11	2	1		2008-08-15	1	1	6	1	2	1	2	1	1	2	2	2	2	2	2	1	1	40	5	2	2	2	2	2	2	2	2	2	2	2	2	2	1	#NULL!	1	1	39	5	2	2	2	2	2
1100205	13208830499	2019-12-11	1	1		2008-03-04	1	1	6	1	2	0	4	1	2	1	1	2	2	2	2	1	1	40	4	2	2	2	2	1	2	2	2	2	2	2	2	2	2	#NULL!	1	1	38	5	2	2	2	2	2
1100206	13987013456	2019-12-11	1	1		2008-07-28	1	1	6	1	2	0	3	1	1	2	1	2	2	2	2	1	2	#NULL!	4	2	2	2	2	2	2	2	2	2	2	2	2	2	1	#NULL!	1	2	#NULL!	4	2	2	2	2	2
1100207	18896208078	2019-12-11	2	1		2005-05-24	1	1	6	1	1	0	3	1	1	1	2	2	2	2	2	1	2	#NULL!	0	2	2	2	2	2	2	2	2	2	2	2	2	2	1	#NULL!	1	2	#NULL!	0	2	2	2	2	2
1100338	18288331371	2019-12-11	2	1		2007-11-11	1	1	6	1	2	0	6	1	2	2	1	1	2	2	1	1	1	37	3	2	2	2	2	2	2	2	2	2	2	2	2	2	1	#NULL!	1	1	36	3	2	2	1	2	2
1100208	13988320339	2019-12-11	1	3		2008-01-09	1	1	6	1	1	1	4	1	1	1	2	2	2	2	2	1	1	40	5	2	2	2	2	2	2	2	2	2	2	2	2	2	1	#NULL!	1	1	40	5	2	2	2	2	2
1100209	13388830368	2019-12-11	1	1		2007-10-10	1	1	6	1	2	0	4	1	1	1	2	2	2	2	2	1	2	#NULL!	4	2	2	2	2	2	2	2	2	2	2	2	2	2	1	#NULL!	1	2	#NULL!	3	2	2	1	2	2
1100210	13988313359	2019-12-11	1	6	Dai	2007-10-03	1	1	6	1	2	0	4	1	1	1	2	2	2	2	2	1	1	41	4	2	2	2	2	2	2	2	2	2	2	2	2	2	1	#NULL!	1	1	39	4	2	2	2	2	2
1100211	13759374913	2019-12-11	1	3		2007-12-24	1	1	6	1	1	1	3	1	2	1	2	2	2	2	2	1	1	41	5	2	2	2	2	2	2	2	2	2	2	2	2	2	1	#NULL!	1	1	40	4	2	2	2	2	2
1100212	18245022684	2019-12-11	1	4		2007-11-18	1	1	6	1	1	1	4	1	1	1	2	2	2	2	2	1	1	40	4	2	2	2	2	2	2	2	2	2	2	2	2	2	1	#NULL!	1	1	36	4	2	2	2	2	2
1100213	13988381112	2019-12-11	2	1		2007-10-09	1	1	6	1	1	0	5	1	1	1	2	1	2	1	2	1	1	45	0	2	2	2	2	2	2	2	2	2	2	2	2	2	1	#NULL!	1	1	47	0	2	2	2	2	2
1100214	15087882263	2019-12-11	1	1		2007-11-01	2	1	6	1	1	0	5	1	1	1	2	1	1	2	2	1	1	43	3	2	2	2	2	2	2	2	2	2	2	2	2	2	1	#NULL!	1	1	37	2	2	2	1	2	2
1100215	15012091881	2019-12-11	1	1		2007-10-05	1	1	6	1	2	1	4	1	1	1	1	2	2	2	2	1	2	#NULL!	0	2	2	2	2	2	2	2	2	2	2	2	2	2	1	#NULL!	1	2	#NULL!	0	2	2	2	2	2
1100216	13398832677	2019-12-11	1	1		2008-06-12	1	1	6	1	1	0	4	1	1	1	2	2	2	2	2	1	1	40	4	2	2	1	2	2	2	2	2	2	2	2	2	2	2	#NULL!	1	1	38	4	2	2	2	2	2
1100217	13759376236	2019-12-11	2	1		2008-02-20	1	1	6	1	2	0	3	1	1	2	1	2	2	2	2	1	1	42	3	2	2	1	2	2	2	2	2	2	2	2	2	2	2	#NULL!	1	1	39	4	2	2	2	2	2
1100218	13988328400	2019-12-11	2	1		2008-04-22	1	1	6	1	1	0	2	1	1	2	2	2	2	2	2	1	1	40	5	2	2	2	2	2	2	2	2	2	2	2	2	2	1	#NULL!	1	1	38	5	2	2	2	2	2
1100219	18908836780	2019-12-11	1	6	Dai	2007-12-09	1	1	6	1	1	0	5	1	1	1	1	2	2	2	2	1	1	44	5	2	2	2	1	2	2	2	2	2	2	2	2	2	2	#NULL!	1	1	40	5	2	2	2	2	2
1100220	18388933076	2019-12-11	1	1		2008-10-01	1	1	6	1	2	0	2	1	1	2	2	2	2	2	2	1	2	#NULL!	5	2	2	2	2	2	2	2	2	2	2	2	2	2	1	#NULL!	1	2	#NULL!	2	2	2	2	2	2
1100221	13408883550	2019-12-11	1	1		2007-10-25	1	1	6	1	1	0	4	1	1	1	2	2	2	2	2	1	2	#NULL!	3	2	2	2	2	2	2	2	2	2	2	2	2	2	1	#NULL!	1	2	#NULL!	5	2	2	2	2	2
1100222	13908831019	2019-12-11	2	1		2008-05-25	1	1	6	1	1	0	3	1	1	1	2	2	2	2	2	1	1	40	5	2	2	2	2	2	2	2	2	2	2	2	2	1	2	#NULL!	1	1	39	5	2	2	2	2	2
1100223	13988359590	2019-12-11	2	5		2008-02-05	1	1	6	1	1	0	4	1	1	1	2	2	2	2	2	1	1	39	5	2	2	2	2	2	2	2	2	2	2	2	2	1	2	#NULL!	1	1	39	5	2	2	2	2	2
1100224	18608830059	2019-12-11	1	1		2008-08-10	1	1	6	1	1	0	3	1	1	1	2	2	2	2	2	1	1	43	4	2	2	2	2	2	2	2	2	2	1	2	2	2	2	#NULL!	1	1	41	5	2	2	2	2	2
1100225	18788323240	2019-12-11	1	5		2007-11-23	1	1	6	1	1	0	4	1	1	1	2	2	2	2	2	1	1	43	3	2	2	2	2	2	2	2	2	2	2	2	2	2	1	#NULL!	1	1	32	3	2	2	2	2	2
1100226	15126454158	2019-12-11	2	1		2008-06-10	1	1	6	1	1	0	3	2	1	1	2	2	2	2	2	1	1	37	3	2	2	2	2	2	2	2	2	2	2	2	2	2	1	#NULL!	1	1	37	5	2	2	2	2	2
1100227	15012029982	2019-12-11	2	3		2008-06-04	1	1	6	1	2	0	5	1	1	1	1	2	2	2	2	1	1	32	2	2	2	2	2	2	2	2	2	2	2	2	2	2	1	#NULL!	1	1	31	3	2	2	2	2	2
1100228	18408814955	2019-12-11	2	2		2008-07-05	1	1	6	1	1	0	9	2	1	1	2	1	1	2	2	1	1	39	2	2	2	1	2	2	2	2	1	2	2	2	2	2	2	#NULL!	2	#NULL!	#NULL!	#NULL!	#NULL!	#NULL!	#NULL!	#NULL!	#NULL!
1100229	13759346727	2019-12-11	2	1		2007-10-13	1	1	6	1	2	0	4	1	1	2	1	2	2	1	2	1	1	40	3	2	2	2	2	2	2	2	2	2	2	2	2	2	1	#NULL!	1	1	38	3	2	2	2	2	2
1100230	15887995971	2019-12-11	2	1		2008-07-30	1	1	6	1	2	0	6	1	1	1	2	2	1	2	2	1	1	41	5	2	2	2	2	2	2	2	2	2	2	2	2	2	1	#NULL!	1	1	41	4	2	2	2	2	2
1100231	15758667952	2019-12-11	2	1		2007-08-21	1	1	6	1	2	1	3	2	1	1	1	2	2	2	2	1	1	37	3	2	2	2	2	2	2	2	2	2	2	2	2	2	1	#NULL!	1	1	36	4	2	2	2	2	2
1100232	15758695171	2019-12-11	2	1		2007-11-13	1	1	6	1	1	0	7	1	2	1	2	1	2	1	2	1	1	41	4	2	2	2	2	2	2	2	2	2	2	2	2	2	1	#NULL!	1	1	40	5	2	2	2	2	2
1100233	18388836181	2019-12-11	1	1		2008-03-23	1	1	6	1	2	0	3	1	1	2	1	2	2	2	2	1	1	41	5	2	2	2	2	2	2	2	2	2	2	2	2	2	1	#NULL!	1	1	37	4	2	2	2	2	2
1100234	15087803004	2019-12-11	2	6	Lahu	2008-05-23	1	1	6	1	1	0	5	1	2	1	2	1	2	1	2	1	2	#NULL!	0	2	2	2	2	2	2	2	2	2	2	2	2	2	1	#NULL!	1	1	40	0	2	2	2	2	2
1100235	13578441055	2019-12-11	1	1		2007-04-21	1	1	6	1	1	0	2	1	1	2	2	2	2	2	2	1	1	34	2	2	2	2	2	2	2	2	2	2	2	2	2	2	1	#NULL!	1	1	36	3	2	2	2	2	2
1100236	18724940830	2019-12-11	2	1		2007-10-09	1	1	6	1	1	0	2	1	1	2	2	2	2	2	2	1	1	40	2	2	2	2	2	2	2	2	2	2	2	2	2	2	1	#NULL!	1	1	41	2	2	2	2	2	2
1100237	13988386468	2019-12-11	2	1		2008-03-19	1	1	6	1	1	0	6	1	1	1	2	1	1	2	2	1	1	37	5	2	2	2	2	2	2	2	2	2	2	2	2	2	1	#NULL!	1	1	40	5	2	2	2	2	2
1100238	18388924200	2019-12-11	1	1		2008-06-16	1	1	6	1	2	0	3	1	1	1	2	2	2	2	2	1	2	#NULL!	0	2	2	2	2	2	2	2	2	2	2	2	2	2	1	#NULL!	1	2	#NULL!	5	2	2	2	2	2
1100239	15126520857	2019-12-11	1	1		2008-02-05	2	1	6	1	2	0	5	1	1	1	1	2	2	2	2	1	1	33	3	2	2	2	2	2	2	2	2	2	2	2	2	2	1	#NULL!	1	1	34	4	2	2	2	2	2
1100240	13988343811	2019-12-11	2	6	Dai	2007-12-19	1	1	6	1	1	0	3	1	2	1	2	2	2	1	2	1	1	44	5	2	2	2	2	2	2	2	2	2	2	2	2	2	1	#NULL!	1	1	45	5	2	2	2	2	2
1100241	13987030168	2019-12-11	2	1		2008-03-23	1	1	6	1	1	0	2	1	1	2	2	2	2	2	2	1	1	45	0	2	2	2	2	2	2	2	2	2	2	2	2	2	1	#NULL!	1	1	41	0	2	2	2	2	2
1100242	18708837879	2019-12-11	1	1		2007-09-17	1	1	6	1	2	0	3	1	1	2	1	2	2	2	2	1	1	42	1	2	2	2	2	2	2	2	2	2	2	2	2	2	1	#NULL!	1	1	31	3	2	2	2	2	2
1100243	15906920445	2019-12-11	2	1		2008-08-03	1	1	6	1	1	1	4	2	1	1	2	1	1	2	2	1	2	#NULL!	2	2	2	1	2	2	2	2	2	2	2	2	2	2	2	#NULL!	1	2	#NULL!	3	2	2	2	2	2
1100244	13987009611	2019-12-11	1	6	Dai	2007-10-06	2	1	6	1	2	0	2	1	1	2	2	2	2	2	2	1	1	48	0	2	2	2	2	2	2	2	2	2	2	2	2	2	1	#NULL!	1	1	49	0	2	2	2	2	2
1100245	13759342654	2019-12-11	1	1		2007-10-31	1	1	6	1	2	1	1	1	2	2	2	2	2	2	2	1	1	42	3	2	2	2	2	2	2	2	2	2	2	2	2	2	1	#NULL!	1	1	40	3	2	2	2	2	2
1100246	15987270967	2019-12-11	1	1		2008-02-24	1	1	6	1	1	0	2	1	1	2	2	2	2	2	2	1	1	40	4	2	2	2	2	2	2	2	2	2	2	2	2	2	1	#NULL!	1	1	39	0	2	2	2	2	2
1100247	15925487225	2019-12-11	2	1		2008-08-11	2	1	6	1	2	0	4	1	1	1	1	2	2	2	2	1	1	40	3	2	2	2	2	2	2	2	2	2	2	2	2	2	1	#NULL!	1	1	39	3	2	2	2	2	2
1100248	13759343385	2019-12-11	2	1		2007-11-20	1	1	6	1	2	0	5	1	1	1	1	2	2	2	2	1	2	#NULL!	5	2	2	2	2	2	2	2	2	2	2	2	2	2	1	#NULL!	1	2	#NULL!	4	2	2	2	2	2
1100249	13988387163	2019-12-11	1	1		2008-01-27	1	1	6	1	2	0	2	1	1	2	2	2	2	2	2	1	1	41	3	2	2	2	2	2	2	2	2	2	2	2	2	2	1	#NULL!	1	1	39	3	2	2	2	2	2
1100250	18788341187	2019-12-11	2	2		2008-04-13	1	1	6	1	1	0	2	1	1	2	2	2	2	2	2	1	1	40	4	2	2	1	2	2	2	2	2	2	2	2	2	2	2	#NULL!	1	1	34	2	2	2	2	2	2
1100251	15087816472	2019-12-11	1	3		2007-11-17	1	1	6	1	1	2	3	1	1	1	2	2	2	2	2	1	1	40	5	2	2	2	2	2	2	2	2	2	2	2	2	2	1	#NULL!	1	1	35	4	2	2	2	2	2
1100252	15126556356	2019-12-11	2	1		2007-11-23	1	1	6	1	2	0	4	1	1	2	2	2	2	2	1	1	2	#NULL!	3	2	2	2	2	2	2	2	2	2	2	2	2	2	1	#NULL!	1	2	#NULL!	2	2	2	2	2	2
1100253	15012113231	2019-12-11	2	6	Lahu	2007-10-06	1	1	6	1	1	1	3	2	2	2	2	2	2	1	1	1	2	#NULL!	0	2	2	2	2	2	2	2	2	2	2	2	2	2	1	#NULL!	1	1	43	3	2	2	2	2	2
1100254	13759351938	2019-12-11	1	1		2007-08-17	1	1	6	1	2	0	3	1	1	2	1	2	2	2	2	1	2	#NULL!	3	2	2	2	2	2	2	2	2	2	2	2	2	2	1	#NULL!	1	1	39	2	2	2	2	2	2
1100255	15987271289	2019-12-11	2	1		2008-04-02	1	1	6	1	2	0	2	1	1	2	2	2	2	2	2	1	1	38	4	2	2	2	2	2	2	2	2	2	2	2	2	2	1	#NULL!	1	1	36	3	2	2	2	2	2
1100256	13987000027	2019-12-11	1	1		2007-11-29	1	1	6	1	2	0	3	1	1	2	1	2	2	2	2	1	1	39	4	2	2	2	2	2	2	2	2	2	2	2	2	2	1	#NULL!	1	1	33	2	2	2	2	2	2
1100257	13987031114	2019-12-11	1	2		2008-04-27	1	1	6	1	1	1	1	1	2	2	2	2	2	2	2	1	2	#NULL!	0	2	2	2	2	2	2	2	2	2	2	2	2	2	1	#NULL!	1	1	36	0	2	2	2	2	2
1100258	15198601358	2019-12-11	1	3		2007-10-12	1	1	6	1	1	0	2	1	1	2	2	2	2	2	2	1	1	44	3	2	2	2	2	2	2	2	2	2	2	2	2	2	1	#NULL!	1	1	39	2	2	2	2	2	2
1100259	18988327018	2019-12-11	2	1		2008-08-24	1	1	6	1	2	0	4	1	1	1	2	2	2	2	2	1	1	39	0	2	2	2	2	2	2	2	2	2	2	2	2	2	1	#NULL!	1	1	36	0	2	2	2	2	2
1100260	18988304900	2019-12-11	1	1		2008-04-09	1	1	6	1	2	1	3	1	1	2	1	2	2	2	2	1	1	45	4	2	2	2	2	2	2	2	2	2	2	2	2	1	2	#NULL!	1	1	42	4	2	2	2	2	2
1100261	15012037557	2019-12-11	2	3		2008-03-17	1	1	6	1	1	0	2	1	1	2	2	2	2	2	2	1	1	43	4	2	2	2	2	2	2	2	2	2	2	2	2	2	1	#NULL!	1	1	42	4	2	2	2	2	2
1100262	13988332367	2019-12-11	1	6	Dai	2007-08-23	1	1	6	1	2	1	3	1	1	2	1	2	2	2	2	1	1	43	4	2	2	2	2	2	2	2	2	2	2	2	2	2	1	#NULL!	1	1	40	4	2	2	2	2	2
1100263	13759385856	2019-12-11	2	1		2008-01-14	1	1	6	1	1	0	3	1	1	1	2	2	2	2	2	1	1	45	4	2	2	2	2	2	2	2	2	2	2	2	2	2	1	#NULL!	1	1	39	4	2	2	2	2	2
1100264	18896212156	2019-12-11	2	2		2008-08-16	1	1	6	1	1	0	2	1	1	2	2	2	2	2	2	1	1	41	5	2	2	1	2	2	2	2	2	2	2	2	2	2	2	#NULL!	1	1	405	2	2	2	2	2	2
1100265	13095222969	2019-12-11	2	1		2008-05-17	1	1	6	1	1	0	3	1	1	1	2	2	2	2	2	1	1	47	5	2	2	2	2	2	2	2	2	2	2	2	2	2	1	#NULL!	1	1	44	4	2	2	2	2	2
1100266	13759337968	2019-12-11	1	3		2008-01-03	1	1	6	1	1	0	2	1	1	2	2	2	2	2	2	1	2	#NULL!	4	2	2	2	2	2	2	1	2	2	2	2	2	2	2	#NULL!	1	1	42	4	2	2	2	2	2
1100267	18108833756	2019-12-11	2	1		2007-12-14	1	1	6	1	1	0	2	1	1	2	2	2	2	2	2	1	1	38	3	2	2	2	2	2	2	2	2	2	2	2	2	2	1	#NULL!	1	1	43	4	2	2	2	2	2
1100268	18724954908	2019-12-11	1	3		2008-07-30	1	1	6	1	2	0	5	1	1	2	2	1	2	2	2	1	1	55	2	2	2	2	2	2	2	2	2	2	2	2	2	2	1	#NULL!	1	1	50	4	2	2	2	2	2
1100269	18214509907	2019-12-11	1	1		2007-12-04	1	1	6	1	1	0	5	1	1	1	2	2	2	2	2	1	1	34	3	2	2	2	2	2	2	2	2	2	2	2	2	2	1	#NULL!	1	1	32	4	2	2	2	2	2
1100270	13987005009	2019-12-11	2	1		2007-11-13	1	1	6	1	1	0	3	1	2	2	2	2	2	2	2	1	1	37	4	2	2	2	2	2	2	2	2	2	2	2	2	2	1	#NULL!	1	1	36	4	2	2	2	2	2
1100271	15987259985	2019-12-11	2	1		2008-02-14	1	1	6	1	1	0	3	1	1	2	2	1	2	2	2	1	1	43	4	2	2	2	2	2	2	2	2	2	2	2	2	2	1	#NULL!	1	1	40	4	2	2	2	2	2
1100272	13759340495	2019-12-11	1	1		2008-04-11	1	1	6	1	1	1	4	1	1	1	2	2	2	2	2	1	1	37	4	2	2	2	2	2	2	2	2	2	2	2	2	2	1	#NULL!	1	1	35	4	2	2	2	2	2
1100273	13987008069	2019-12-11	2	3		2008-08-31	1	1	6	1	2	0	4	1	2	1	1	2	2	2	2	1	2	#NULL!	3	2	2	2	2	2	2	2	2	2	2	2	2	2	1	#NULL!	1	1	38	3	2	2	2	2	2
1100274	18908834772	2019-12-11	1	1		2007-09-05	1	1	6	1	2	0	2	1	1	2	2	2	2	2	2	1	1	42	0	2	2	2	2	2	2	2	2	2	2	2	2	1	2	#NULL!	1	1	43	0	2	2	2	2	2
1100275	13988329342	2019-12-11	1	3		2007-11-22	1	1	6	1	1	0	4	1	1	1	2	2	2	2	2	1	1	40	4	2	2	1	2	2	2	2	2	2	2	2	2	2	2	#NULL!	1	1	42	5	2	2	2	2	2
1100276	15126465752	2019-12-11	2	3		2008-01-18	2	1	6	1	1	0	2	1	1	2	2	2	2	2	2	1	1	61	5	2	2	1	1	2	2	2	2	2	2	2	1	2	2	#NULL!	1	1	42	3	2	2	2	2	2
1100277	15087815779	2019-12-11	2	3		2007-10-23	1	1	6	1	2	0	3	1	1	2	1	2	2	2	2	1	2	#NULL!	0	2	2	2	2	2	2	2	2	2	2	2	2	2	1	#NULL!	1	2	#NULL!	3	2	2	2	2	2
1100278	13988305557	2019-12-11	1	1		2007-11-11	1	1	6	1	1	0	2	1	1	2	2	2	2	2	2	1	1	42	5	2	2	2	2	2	2	2	2	2	2	2	2	2	1	#NULL!	1	1	38	4	2	2	2	2	2
1100279	18788383644	2019-12-11	1	1		2008-04-23	1	1	6	1	2	0	2	1	1	2	2	2	2	2	2	1	2	#NULL!	3	2	2	2	2	2	2	2	2	2	2	2	2	2	1	#NULL!	1	2	#NULL!	2	2	2	2	2	2
1100280	13987008069	2019-12-11	2	3		2008-08-31	1	1	6	1	2	0	3	1	2	2	2	2	2	2	1	1	2	#NULL!	3	2	2	2	2	2	2	2	2	2	2	2	2	2	1	#NULL!	1	1	38	3	2	2	2	2	2
1100281	13759342655	2019-12-11	2	6	Dai	2008-03-17	1	1	6	1	1	0	3	1	2	1	2	2	2	1	2	1	2	#NULL!	3	2	2	2	2	2	2	2	2	2	2	2	2	2	1	#NULL!	1	2	#NULL!	3	2	2	2	2	2
1100282	18088366582	2019-12-11	1	1		2008-05-15	1	1	6	1	1	0	2	1	1	2	2	2	2	2	2	1	2	#NULL!	4	2	2	2	2	2	2	2	2	2	2	2	2	2	1	#NULL!	1	2	#NULL!	2	2	2	2	2	2
1100283	13988320063	2019-12-11	2	1		2008-01-09	1	1	6	1	1	0	1	1	2	2	2	2	2	2	2	1	1	47	3	2	2	2	2	2	2	2	2	2	2	2	2	2	1	#NULL!	1	1	38	3	2	2	2	2	2
1100284	13759395200	2019-12-11	1	1		2007-10-15	1	1	6	1	2	0	5	1	1	1	1	2	2	2	2	1	1	43	4	2	2	2	2	2	2	2	2	2	2	2	2	2	1	#NULL!	1	1	40	5	2	2	2	2	2
1100285	13988320677	2019-12-11	2	1		2007-12-05	1	1	6	1	1	0	3	1	1	1	2	2	2	2	2	1	1	45	3	2	2	1	2	2	2	2	2	2	2	2	2	2	2	#NULL!	1	1	45	3	2	2	2	2	2
1100286	13987002766	2019-12-11	1	3		2007-11-05	1	1	6	1	1	0	2	1	1	2	2	2	2	2	2	1	1	41	0	2	2	2	2	2	2	2	2	2	2	2	2	2	1	#NULL!	1	2	#NULL!	0	2	2	2	2	2
1100287	18908830757	2019-12-11	1	1		2007-12-19	1	1	6	1	1	0	2	1	1	2	2	2	2	2	2	1	1	45	5	2	2	2	2	2	2	2	2	2	2	2	2	2	1	#NULL!	1	1	43	4	2	2	2	2	2
1100288	13988396895	2019-12-11	2	3		2007-09-30	1	1	6	1	1	0	4	1	1	1	2	2	2	2	2	1	1	42	5	2	2	2	2	2	2	2	2	2	2	2	2	2	1	#NULL!	1	1	40	5	2	2	2	2	2
1100289	13529628188	2019-12-11	1	6	Dai	2007-09-16	2	1	6	1	1	0	4	1	1	1	2	2	2	2	2	1	1	40	3	2	2	2	2	2	2	2	2	2	2	2	2	2	1	#NULL!	1	1	35	2	2	2	2	2	2
1100290	15126560058	2019-12-11	2	6	Dai	2008-04-02	1	1	6	1	2	0	5	1	1	1	1	2	2	2	2	1	2	#NULL!	3	2	2	2	2	2	2	2	2	2	2	2	2	2	1	#NULL!	1	2	#NULL!	5	2	2	2	2	2
1100291	15694637857	2019-12-11	1	1		2007-12-01	1	1	6	1	2	0	3	1	2	1	1	2	2	2	2	1	1	37	5	2	2	2	2	2	2	2	2	2	2	2	2	2	1	#NULL!	1	1	37	4	2	2	2	2	2
1100292	13988390006	2019-12-11	2	3		2008-01-27	1	1	6	1	1	1	2	1	1	2	2	2	2	2	2	1	1	40	5	2	2	1	2	2	2	2	2	2	1	2	2	2	2	#NULL!	1	1	38	5	2	2	2	2	2
1100293	15087814264	2019-12-11	2	1		2007-10-13	1	1	6	1	2	0	3	1	1	2	1	2	2	2	2	1	1	41	5	2	2	2	2	2	2	2	2	2	2	2	2	2	1	#NULL!	1	1	39	5	2	2	2	2	2
1100294	18808839798	2019-12-11	1	1		2008-02-04	1	1	6	1	1	0	3	1	2	1	2	2	2	2	2	1	1	43	4	2	2	1	2	2	2	2	2	2	2	2	2	2	2	#NULL!	1	1	41	4	2	2	2	2	2
1100295	13988351345	2019-12-11	1	1		2008-08-02	1	1	6	1	2	0	3	1	1	2	1	2	2	2	2	1	1	50	3	2	2	2	1	2	2	2	2	2	2	2	2	2	2	#NULL!	1	1	47	3	2	2	2	2	2
1100296	15758430628	2019-12-11	2	1		2007-11-27	1	1	6	1	2	0	2	1	2	2	1	2	2	2	2	1	2	#NULL!	1	2	2	2	2	2	2	2	2	2	2	2	2	2	1	#NULL!	1	2	#NULL!	3	2	2	2	2	2
1100297	13578305083	2019-12-11	1	1		2008-05-19	1	1	6	1	2	0	2	1	1	2	2	2	2	2	2	1	1	49	4	1	2	1	2	2	2	2	2	2	2	2	2	2	2	#NULL!	1	1	49	0	2	2	2	2	2
1100298	13988310820	2019-12-11	1	3		2007-12-28	1	1	6	1	2	1	4	1	1	2	1	2	2	2	2	1	1	43	4	2	2	2	2	2	2	2	2	2	2	2	2	2	1	#NULL!	1	1	38	5	2	2	2	2	2
1100299	13988339411	2019-12-11	1	1		2007-09-06	1	1	6	1	1	0	5	1	1	1	2	2	2	2	1	1	1	40	4	2	2	2	2	2	2	2	2	2	2	2	2	1	2	#NULL!	1	1	39	5	2	2	2	2	2
1100300	13987019399	2019-12-11	1	1		2008-08-07	1	1	6	1	1	1	2	1	1	2	2	2	2	2	2	1	1	43	4	2	2	2	2	2	2	2	2	2	2	2	2	1	2	#NULL!	1	1	34	4	2	2	2	2	2
1100301	14787582007	2019-12-11	1	1		2007-12-29	1	1	6	1	2	0	4	1	1	1	1	2	2	2	2	1	1	42	4	2	2	2	2	2	2	2	2	2	2	2	2	2	1	#NULL!	1	1	42	0	2	2	2	2	2
1100302	13708830083	2019-12-11	2	1		2008-05-04	1	1	6	1	2	0	8	1	1	2	1	2	2	1	2	1	1	35	3	2	2	2	2	2	2	2	2	2	2	2	2	2	1	#NULL!	1	1	33	4	2	2	2	2	2
1100303	18088389458	2019-12-11	2	1		2008-01-19	1	1	6	1	2	0	5	1	1	1	1	2	2	2	2	1	1	40	5	2	2	2	2	2	2	2	2	2	2	2	2	2	1	#NULL!	1	1	38	5	2	2	2	2	2
1100304	13759359965	2019-12-11	1	3		2007-12-26	1	1	6	1	1	0	5	1	1	1	2	2	2	1	2	1	1	43	5	2	2	2	2	2	2	2	2	2	2	2	2	2	1	#NULL!	1	1	41	4	2	2	2	2	2
1100305	18088392667	2019-12-11	1	3		2007-08-15	1	1	6	1	1	0	2	1	1	2	2	2	2	2	2	1	1	45	5	2	2	2	2	2	2	2	2	2	2	2	2	2	1	#NULL!	1	1	36	5	2	2	2	2	2
1100306	15925493255	2019-12-11	1	1		2008-08-20	1	1	6	1	1	0	3	2	1	1	2	2	2	2	2	1	2	#NULL!	3	2	2	2	2	2	2	2	2	2	2	2	2	2	1	#NULL!	1	2	#NULL!	2	2	2	2	2	2
1100307	18088384645	2019-12-11	2	1		2008-08-08	1	1	6	1	2	0	8	1	1	1	1	1	1	2	1	1	1	40	0	2	2	2	2	2	2	2	2	2	1	2	2	2	2	#NULL!	1	1	40	0	2	2	2	2	2
1100308	13988323479	2019-12-11	2	3		2008-01-11	1	1	6	1	1	0	3	1	1	1	2	2	2	2	2	1	1	39	4	2	2	2	2	2	2	2	2	2	2	2	2	2	1	#NULL!	1	1	40	4	2	2	2	2	2
1100309	18988307863	2019-12-11	2	6	Dai	2007-10-26	1	1	6	1	2	0	3	1	1	2	1	2	2	2	2	1	1	44	5	2	2	2	2	2	2	2	2	2	2	2	2	2	1	#NULL!	1	1	38	5	2	2	2	2	2
1100310	15808693087	2019-12-11	1	1		2007-07-07	1	1	6	1	1	0	3	1	2	1	2	2	2	2	2	1	2	#NULL!	0	2	2	2	2	2	2	2	2	2	2	2	2	2	1	#NULL!	1	2	#NULL!	0	2	2	2	2	2
1100311	13988301323	2019-12-11	2	3		2008-01-29	1	1	6	1	2	0	3	1	1	2	1	2	2	2	2	1	1	38	2	2	2	1	2	2	2	2	2	2	2	2	2	2	2	#NULL!	1	1	36	5	2	2	2	2	2
1100312	15126563100	2019-12-11	1	1		2008-06-28	1	1	6	1	2	0	5	1	1	1	1	2	2	2	2	1	1	41	4	2	2	2	2	2	2	2	2	2	2	2	2	2	1	#NULL!	1	1	37	3	2	2	2	2	2
1100313	15911849457	2019-12-11	1	1		2008-01-26	1	1	6	1	1	0	4	1	1	1	2	1	2	2	2	1	1	40	2	2	2	2	2	2	2	2	2	2	2	2	2	2	1	#NULL!	1	1	40	3	2	2	2	2	2
1100314	18988315666	2019-12-11	2	1		2008-02-19	1	1	6	1	2	0	4	1	1	1	1	2	2	2	2	1	1	40	2	2	2	2	2	2	2	2	2	2	2	2	2	2	1	#NULL!	1	1	38	3	2	2	2	2	2
1100315	18388920090	2019-12-11	1	1		2008-05-30	1	1	6	1	2	0	3	1	1	2	1	2	2	2	2	1	1	40	2	2	2	2	2	2	2	2	2	2	2	2	2	2	1	#NULL!	1	1	39	2	2	2	2	2	2
1100316	18608837707	2019-12-11	2	1		2008-08-10	1	1	6	1	1	0	4	1	1	1	2	2	2	2	2	1	2	#NULL!	0	2	2	2	2	2	2	2	2	2	2	2	2	2	1	#NULL!	1	2	#NULL!	0	2	2	2	2	2
1100317	15287616381	2019-12-11	1	6	Dai	2008-07-25	1	1	6	1	2	0	4	1	1	1	2	2	2	2	2	1	2	#NULL!	4	2	2	2	2	2	2	2	2	2	2	2	2	2	1	#NULL!	1	2	#NULL!	2	2	2	2	2	2
1100318	15906950618	2019-12-11	1	1		2007-10-22	2	1	6	1	2	0	4	1	1	1	1	2	2	2	2	1	1	36	4	2	2	2	2	2	2	2	2	2	2	2	2	2	1	#NULL!	1	1	33	3	2	2	2	2	2
1100319	14769019516	2019-12-11	2	1		2008-07-17	1	1	6	1	1	0	2	1	1	2	2	2	2	2	2	1	1	41	4	2	2	2	2	2	2	2	2	2	2	2	2	2	1	#NULL!	1	1	40	4	2	2	2	2	2
1100320	13988383080	2019-12-11	1	6	Dai	2008-03-15	1	1	6	1	2	0	9	1	1	1	2	2	1	2	2	1	1	43	3	2	2	2	2	2	2	2	2	2	2	2	2	2	1	#NULL!	1	1	43	3	2	2	2	2	2
1100321	18788334232	2019-12-11	1	1		2008-09-19	2	1	6	1	2	0	2	1	1	2	2	2	2	2	2	1	2	#NULL!	2	2	2	2	1	2	2	2	2	2	2	2	2	2	2	#NULL!	1	2	#NULL!	2	2	1	2	2	2
1100322	13578336811	2019-12-11	1	1		2008-01-13	1	1	6	1	1	0	3	1	1	1	2	2	2	2	2	1	2	#NULL!	4	2	2	2	2	2	2	2	2	2	2	2	2	2	1	#NULL!	1	2	#NULL!	4	2	2	2	2	2
1100323	13578324328	2019-12-11	2	1		2008-08-15	1	1	6	1	1	0	5	1	1	1	2	1	2	2	2	1	1	40	4	2	2	2	2	2	2	2	2	2	2	2	2	2	1	#NULL!	1	1	36	4	2	2	2	2	2
1100324	13988336005	2019-12-11	1	1		2008-02-11	1	1	6	1	1	0	4	1	1	1	2	2	2	2	2	1	1	38	5	2	2	2	2	2	2	2	2	2	2	2	2	2	1	#NULL!	1	1	375	2	2	2	2	2	2
1100325	13578324819	2019-12-11	2	1		2008-05-16	1	1	6	1	2	0	2	2	2	1	1	2	2	2	2	1	1	38	3	2	2	2	2	2	2	2	2	2	2	2	2	2	1	#NULL!	1	1	36	3	2	2	2	2	2
1100326	13987035359	2019-12-11	2	1		2008-02-28	2	1	6	1	2	1	10	1	1	2	1	2	2	1	2	1	1	40	4	2	2	2	2	2	2	2	2	2	2	2	2	2	1	#NULL!	1	1	39	3	2	2	2	2	2
1100327	15126554937	2019-12-11	1	1		2008-02-01	1	1	6	1	1	0	5	1	1	1	2	2	1	2	2	1	2	#NULL!	3	2	2	2	2	2	2	2	2	2	2	2	2	2	1	#NULL!	1	2	#NULL!	3	2	2	2	2	2
1100328	15012026573	2019-12-11	2	5		2008-08-31	1	1	6	1	1	0	1	1	2	2	2	2	2	2	2	1	2	#NULL!	3	2	2	2	2	2	2	2	2	2	2	2	2	2	1	#NULL!	1	1	37	3	2	2	2	2	2
1100329	13988307566	2019-12-11	2	1		2008-03-26	2	1	6	1	2	0	3	1	1	2	1	2	2	2	2	1	1	43	3	2	2	2	1	2	2	2	2	2	2	2	2	2	2	#NULL!	1	1	43	4	2	2	2	2	2
1100330	15758436460	2019-12-11	1	1		2008-07-05	1	1	6	1	1	0	5	1	1	1	2	2	1	2	2	1	1	35	4	2	2	2	2	2	2	2	2	2	2	2	2	2	1	#NULL!	1	1	39	4	2	2	2	2	2
1100331	13099608899	2019-12-11	1	1		2007-11-17	1	1	6	1	2	0	3	1	1	2	1	2	2	2	2	1	1	37	5	2	2	2	2	2	2	2	2	2	2	2	2	2	1	#NULL!	1	1	35	5	2	2	2	2	2
1100332	18808830086	2019-12-11	1	1		2007-11-11	1	1	6	1	2	0	4	2	1	1	1	2	2	2	2	1	2	#NULL!	3	2	2	2	2	2	2	2	2	2	2	2	2	2	1	#NULL!	1	2	#NULL!	2	2	2	2	2	2
1100333	18187070645	2019-12-11	1	2		2008-03-14	1	1	6	1	2	0	3	1	1	2	1	2	2	2	2	1	1	43	5	2	2	2	2	2	2	2	2	2	2	2	2	2	1	#NULL!	1	1	36	3	2	2	2	2	2
1100334	13308839221	2019-12-11	1	1		2008-03-27	1	1	6	1	1	0	9	1	1	2	1	2	2	2	2	1	2	#NULL!	0	2	2	2	2	2	2	2	2	2	2	2	2	2	1	#NULL!	1	2	#NULL!	0	2	2	2	2	2
1100335	13988393916	2019-12-11	1	6	Dai	2008-04-12	1	1	6	1	1	0	4	1	1	1	2	2	2	2	2	1	1	40	4	2	2	1	2	2	2	2	2	2	2	2	2	1	2	#NULL!	1	1	38	2	2	2	2	2	2
1100336	13987013069	2019-12-11	1	1		2007-07-06	1	1	6	1	1	0	5	1	1	1	2	2	2	2	1	1	1	43	5	2	2	2	2	2	2	2	2	2	2	2	2	2	1	#NULL!	1	2	#NULL!	5	2	2	2	2	2
1100337	18988301972	2019-12-11	2	1		2007-11-20	1	1	6	1	1	0	4	1	1	1	2	2	2	2	2	1	1	42	0	2	2	2	2	2	2	2	2	2	2	2	2	2	1	#NULL!	1	1	39	0	2	2	2	2	2
1040001	13578305843	2019-12-05	2	1		2004-01-04	1	3	1	1	2	1	6	1	1	1	1	2	2	2	2	1	2	#NULL!	3	2	2	2	2	2	2	2	2	2	2	2	2	2	1	#NULL!	1	2	#NULL!	3	2	2	2	2	2
1040002	13529980094	2019-12-05	2	3		2004-02-20	2	3	1	2	2	0	2	1	1	2	2	2	2	2	2	1	1	42	3	2	2	2	2	2	2	2	2	2	2	2	2	1	2	#NULL!	1	1	42	2	2	2	2	2	2
1040003	18288394934	2019-12-05	2	1		2003-03-31	2	3	1	2	2	0	4	1	2	1	1	2	2	2	2	2	#NULL!	#NULL!	#NULL!	#NULL!	#NULL!	#NULL!	#NULL!	#NULL!	#NULL!	#NULL!	#NULL!	#NULL!	#NULL!	#NULL!	#NULL!	#NULL!	#NULL!	8	1	1	36	3	2	2	2	2	2
1040004	15126554187	2019-12-05	2	6	Lahu	2001-02-08	1	3	1	2	1	0	2	1	1	2	2	2	2	2	2	1	2	#NULL!	0	2	2	2	2	2	2	2	2	2	2	2	2	2	1	#NULL!	1	2	#NULL!	0	2	2	2	2	2
1040005	18887992921	2019-12-05	1	1		2002-12-17	2	3	3	2	2	0	4	1	1	2	1	2	2	2	2	1	1	48	2	2	2	2	2	2	2	2	2	2	2	2	2	2	1	#NULL!	1	1	35	2	2	2	2	2	2
1040006	15974907921	2019-12-05	1	6	Dai	2004-01-18	2	3	1	2	2	0	1	2	2	2	2	2	1	2	2	1	1	54	2	2	2	2	2	2	2	2	2	2	1	2	2	2	2	#NULL!	1	1	47	3	2	2	2	2	2
1040007	15911854621	2019-12-05	1	1		2002-12-11	2	3	1	2	2	1	3	1	2	2	1	2	2	2	2	1	1	49	2	2	2	2	2	2	2	2	2	2	2	2	2	2	1	#NULL!	1	1	39	1	2	2	2	2	2
1040008	13988398488	2019-12-05	1	1		2002-07-03	2	3	3	2	1	0	2	1	1	2	2	2	2	2	2	1	2	#NULL!	4	2	2	2	2	2	2	2	2	2	2	2	2	2	1	#NULL!	1	2	#NULL!	3	2	2	2	2	2
1040009	14736858114	2019-12-05	1	5		2000-10-12	2	3	3	2	2	0	3	1	1	2	1	2	2	2	2	1	1	56	1	2	2	2	2	2	2	2	2	2	1	2	2	2	2	#NULL!	1	1	41	1	2	2	2	2	2
1040010	13708401804	2019-12-05	2	1		2001-10-16	2	3	3	2	1	4	3	2	2	2	2	2	1	2	2	1	1	49	2	2	2	2	2	2	2	2	2	2	2	2	2	2	1	#NULL!	2	#NULL!	#NULL!	#NULL!	#NULL!	#NULL!	#NULL!	#NULL!	#NULL!
1040011	15911852247	2019-12-05	2	1		2002-09-20	2	3	3	2	1	0	1	1	2	2	2	2	2	2	2	1	1	43	3	2	2	2	2	2	2	2	2	2	2	2	2	2	1	#NULL!	1	1	37	1	2	2	2	2	2
1040012	15911858253	2019-12-05	2	1		2002-12-23	2	3	1	2	2	0	1	1	2	2	2	2	2	2	2	1	1	50	2	2	2	2	2	2	2	2	2	2	2	2	2	2	1	#NULL!	1	1	49	2	2	2	1	2	2
1040013	13759344409	2019-12-05	2	1		2002-08-06	2	3	2	2	2	0	5	1	1	2	1	2	2	2	2	1	2	#NULL!	3	2	2	2	2	2	2	2	2	2	2	2	2	1	2	#NULL!	1	1	34	2	2	2	2	2	2
1040014	18214506168	2019-12-05	2	1		2003-11-14	2	3	1	2	2	0	7	1	1	1	1	2	2	2	2	1	1	45	2	2	2	2	2	2	2	2	2	2	2	2	2	2	1	#NULL!	1	1	42	2	2	2	2	2	2
1040015	13988302006	2019-12-05	1	1		2002-03-22	2	3	3	2	2	0	3	1	1	2	1	2	2	2	2	1	1	44	2	2	2	2	2	2	2	2	2	2	2	2	2	1	2	#NULL!	1	1	44	2	2	2	2	2	2
1040016	15240924330	2019-12-05	1	1		2003-10-10	2	3	1	2	2	0	3	1	1	2	1	2	2	2	2	1	1	41	2	2	2	2	2	2	2	2	2	2	2	2	2	2	1	#NULL!	1	1	41	1	2	2	2	2	2
1040017	15126513902	2019-12-05	2	1		2003-07-05	2	3	1	2	2	0	5	2	2	2	1	2	1	2	2	1	1	39	3	2	2	1	2	1	2	2	2	2	2	2	2	2	2	#NULL!	1	1	38	2	2	2	1	2	2
1040018	13759314528	2019-12-05	2	1		2004-09-02	2	3	1	2	2	0	3	1	1	2	1	2	2	2	2	1	1	39	2	2	2	2	2	2	2	2	2	2	2	2	2	2	1	#NULL!	1	1	37	2	2	2	2	2	2
1040019	18183616710	2019-12-05	2	1		2003-04-04	2	3	1	2	2	1	2	2	2	1	2	2	2	2	2	1	1	43	3	2	2	2	2	2	2	2	2	2	2	2	2	2	1	#NULL!	1	1	41	2	2	2	2	2	2
1040020	14787590563	2019-12-05	1	5		2004-06-21	1	3	1	2	2	0	1	2	2	1	2	2	2	2	2	1	1	50	5	2	2	2	2	2	2	2	2	2	2	2	2	2	1	#NULL!	1	1	44	4	2	2	2	2	2
1040021	15906963370	2019-12-05	2	1		2001-07-20	2	3	3	2	2	0	3	1	1	2	1	2	2	2	2	1	1	45	3	2	2	2	2	2	2	2	2	2	2	2	2	2	1	#NULL!	1	1	44	2	2	2	2	2	2
1040022	15126575640	2019-12-05	2	6	Dai	2003-09-24	2	3	1	2	2	2	4	1	1	1	1	2	2	2	2	1	1	43	3	2	2	2	2	2	2	2	2	2	1	2	2	2	2	#NULL!	1	1	45	3	2	2	2	2	2
1040023	15012100551	2019-12-05	2	1		2003-11-02	1	3	2	2	2	1	5	1	1	1	1	2	2	2	2	1	1	40	0	2	2	1	2	2	2	2	2	2	2	2	2	2	2	#NULL!	1	1	41	4	2	2	2	2	2
1040024	13987034813	2019-12-05	2	1		2002-01-19	2	3	3	2	2	1	3	1	1	1	2	2	2	2	2	1	1	46	2	2	2	2	2	2	2	2	2	2	2	2	2	2	1	#NULL!	1	1	44	2	2	2	1	2	2
1040025	15758635784	2019-12-05	2	1		2001-10-27	2	3	3	2	2	0	2	2	1	2	1	2	2	2	2	1	1	48	2	2	2	1	2	2	2	2	2	2	2	2	2	2	2	#NULL!	1	1	40	2	2	2	2	2	2
1040026	15758641131	2019-12-05	2	1		2003-04-03	1	3	1	2	2	0	3	1	1	2	1	2	2	2	2	1	1	52	4	2	2	2	2	2	2	2	2	2	2	2	2	2	1	#NULL!	1	1	38	2	2	2	1	2	2
1040027	19869495696	2019-12-05	1	1		2003-12-18	2	3	1	2	2	1	2	1	1	2	2	2	2	2	2	1	2	#NULL!	3	2	2	2	2	2	2	2	2	2	2	2	2	2	1	#NULL!	1	2	#NULL!	0	2	2	2	2	2
1040028	13759349489	2019-12-05	2	1		2003-11-16	1	3	1	2	1	1	1	1	2	2	2	2	2	2	2	1	1	49	5	2	2	2	2	2	2	2	2	2	2	2	2	2	1	#NULL!	1	1	43	2	2	2	2	2	2
1040029	18788379868	2019-12-05	1	1		2003-12-25	2	3	1	2	2	1	4	1	1	1	1	2	2	2	2	1	1	43	2	2	2	2	2	2	2	2	2	2	1	2	2	2	2	#NULL!	1	1	43	4	2	2	2	2	2
1040030	14769025797	2019-12-05	1	1		2001-08-12	2	3	3	2	2	0	5	1	1	2	1	2	2	2	2	1	1	47	3	2	2	2	2	2	2	2	2	2	2	2	2	2	1	#NULL!	2	#NULL!	#NULL!	#NULL!	#NULL!	#NULL!	#NULL!	#NULL!	#NULL!
1040031	15687952187	2019-12-05	1	1		2002-11-28	1	3	3	2	2	1	2	1	1	2	2	2	2	2	2	1	1	48	4	2	2	2	2	2	2	2	2	2	2	2	2	2	1	#NULL!	1	1	46	4	2	2	2	2	2
1040032	15126496658	2019-12-05	2	6	Dai	2003-07-06	2	3	1	2	2	0	3	1	1	2	1	2	2	2	2	1	1	46	2	2	2	2	2	2	2	2	2	2	1	2	2	2	2	#NULL!	1	1	42	2	2	2	2	2	2
1040033	15126575124	2019-12-05	1	1		2003-08-04	1	3	1	2	2	0	4	1	1	1	1	2	2	2	2	1	1	40	3	2	2	2	2	2	2	2	2	2	2	2	2	2	1	#NULL!	1	1	39	4	2	2	2	2	2
1040034	15825013276	2019-12-05	2	1		2004-07-28	2	3	1	2	2	0	2	1	1	2	2	2	2	2	2	1	1	50	4	2	2	2	2	2	2	2	2	2	2	2	2	2	1	#NULL!	1	1	41	3	2	2	2	2	2
1040035	13408881224	2019-12-05	1	1		2001-05-10	2	3	3	2	2	0	5	1	1	1	1	2	2	2	2	1	1	42	2	2	2	2	2	2	2	2	2	2	2	2	2	2	1	#NULL!	1	1	43	2	2	2	2	2	2
1040036	15758684587	2019-12-05	2	1		2001-04-06	2	3	3	2	2	0	5	1	1	1	1	2	2	2	2	1	1	48	2	2	2	2	2	2	2	2	2	2	2	2	2	2	1	#NULL!	1	1	48	1	2	2	2	2	2
1040037	18788338832	2019-12-05	1	1		2002-06-23	2	3	3	2	2	0	3	1	1	2	1	2	2	2	2	1	1	44	2	2	2	2	2	2	2	2	2	2	2	2	2	2	1	#NULL!	1	1	44	2	2	2	2	2	2
1040038	15087847544	2019-12-05	2	1		2002-12-26	2	3	3	2	2	2	1	2	1	2	2	2	2	2	2	1	1	45	2	2	2	2	2	2	2	2	2	2	2	2	2	2	1	#NULL!	1	1	40	2	2	2	2	2	2
1040039	15012003519	2019-12-05	2	1		2004-07-14	2	3	1	2	2	2	2	1	2	2	1	2	2	2	2	1	2	#NULL!	3	2	2	2	2	2	2	2	2	2	2	2	2	2	1	#NULL!	1	1	46	2	2	2	2	2	2
1040040	18088355656	2019-12-05	2	3		2003-09-12	2	3	2	2	2	0	3	1	1	2	1	2	2	2	2	1	1	48	5	2	2	2	2	2	2	2	2	2	2	2	2	2	1	#NULL!	1	1	45	3	2	2	2	2	2
1040041		2019-12-05	2	1		2001-04-02	2	3	3	2	2	0	3	1	1	2	1	2	2	2	2	1	1	59	4	2	2	2	2	2	2	2	2	2	2	2	2	1	2	#NULL!	1	1	54	1	2	2	2	2	2
1040042	15974922911	2019-12-05	1	5		2003-09-26	2	3	1	2	2	0	5	1	1	1	1	2	2	2	2	1	1	41	2	2	2	2	2	2	2	2	2	2	2	2	2	2	1	#NULL!	1	1	40	4	2	2	2	2	2
1040043	15012037082	2019-12-05	1	1		2003-10-18	2	3	1	2	2	0	5	1	1	1	1	2	2	2	2	1	1	52	2	2	2	2	2	2	2	2	2	2	2	2	2	2	1	#NULL!	1	1	45	3	2	2	2	2	2
1040044	15126551380	2019-12-05	1	1		2003-03-07	2	3	1	2	2	0	4	1	1	1	1	2	2	2	2	1	1	46	2	2	2	2	2	2	2	2	2	2	2	2	2	2	1	#NULL!	1	1	46	2	2	2	2	2	2
1040045	15008809424	2019-12-05	1	5		2003-11-24	2	3	1	2	2	0	5	2	2	2	2	1	2	1	2	1	1	40	4	2	2	2	2	2	2	2	2	2	2	2	2	2	1	#NULL!	1	1	42	3	2	2	2	2	2
1040046	15012062732	2019-12-05	1	1		2003-11-06	2	3	1	2	2	0	5	1	1	1	2	1	2	2	2	1	1	42	2	2	2	2	2	2	2	2	2	2	2	2	2	2	1	#NULL!	1	1	41	3	2	2	2	2	2
1040047	13398830363	2019-12-05	2	5		2001-08-28	1	3	3	2	2	0	1	1	2	2	2	2	2	2	2	1	1	56	3	2	2	1	1	2	2	2	2	2	2	2	2	2	2	#NULL!	1	1	55	5	2	2	2	2	2
1040048	18036847525	2019-12-05	2	6	Bulang	2002-01-25	2	3	3	1	1	0	1	2	1	2	2	2	2	2	2	1	2	#NULL!	2	2	2	2	2	2	2	2	2	2	2	2	2	1	2	#NULL!	1	2	#NULL!	2	2	2	2	2	2
1040049	13759343786	2019-12-05	2	1		2001-08-16	1	3	3	1	1	2	2	1	1	2	2	2	2	2	2	1	1	44	4	2	2	2	2	2	2	2	2	2	2	2	2	2	1	#NULL!	1	1	42	5	2	2	2	2	2
1040050	18895858715	2019-12-05	2	1		2003-12-26	2	3	1	2	2	0	4	1	1	1	2	2	1	2	2	1	2	#NULL!	2	2	2	2	2	2	2	2	2	2	2	2	2	2	1	#NULL!	1	2	#NULL!	3	2	2	2	2	2
1040051	16608837761	2019-12-05	1	6	Bulang	2003-11-30	1	3	1	2	1	1	2	1	1	2	2	2	2	2	2	1	1	45	4	2	2	2	2	2	2	2	2	2	2	2	2	2	1	#NULL!	1	1	39	3	2	2	2	2	2
1040052	18908839467	2019-12-05	2	1		2003-03-17	2	3	1	2	2	0	4	2	1	1	1	2	2	2	2	1	1	39	2	2	2	2	2	2	2	2	2	2	2	2	2	2	1	#NULL!	1	2	#NULL!	3	2	2	2	2	2
1040053	18288381810	2019-12-05	1	1		2003-10-11	2	3	1	2	1	1	2	1	1	2	2	2	2	2	2	1	1	40	3	2	2	2	2	2	2	2	2	2	2	2	2	2	1	#NULL!	1	1	39	2	2	2	2	2	2
1040054	15925488182	2019-12-05	2	1		2003-06-12	2	3	2	2	2	0	4	2	2	1	1	2	2	2	2	1	1	39	2	1	2	2	2	2	2	2	2	2	2	2	2	2	2	#NULL!	1	1	37	2	2	2	2	2	2
1040055	14787524280	2019-12-05	2	1		2002-02-16	2	3	2	2	1	0	2	1	1	2	2	2	2	2	2	1	1	53	1	2	2	2	2	2	2	2	2	2	2	2	2	2	1	#NULL!	1	1	53	2	2	2	2	2	2
1040056	15126545871	2019-12-05	1	1		2001-05-20	2	3	3	2	2	0	2	1	1	2	2	2	2	2	2	1	1	45	3	2	2	2	2	2	2	2	2	2	2	2	2	2	1	#NULL!	1	1	45	3	2	2	2	2	2
1040057	18806941348	2019-12-05	2	6	Lahu	2003-12-19	2	3	1	2	1	1	4	1	1	1	2	2	2	2	2	1	1	46	4	2	2	2	2	2	2	2	2	2	2	2	2	2	1	#NULL!	1	1	44	4	2	2	2	2	2
1040058	15087894836	2019-12-05	2	1		2000-04-18	2	3	2	2	2	1	4	1	1	2	1	2	2	2	2	1	1	52	2	2	2	2	2	2	2	2	2	2	2	2	2	1	2	#NULL!	1	1	42	1	2	2	2	2	2
1040059	15708836525	2019-12-05	2	1		2001-02-03	1	3	3	1	2	0	3	1	1	2	1	2	2	2	2	1	1	45	2	2	2	1	2	2	2	2	2	2	1	2	2	2	2	#NULL!	1	1	38	3	2	2	2	2	2
1040060	13988311674	2019-12-05	1	1		2003-01-11	2	3	3	2	2	1	4	2	2	1	2	1	2	2	2	1	1	41	2	2	2	2	2	2	2	2	2	2	2	2	2	2	1	#NULL!	1	1	39	3	2	2	2	2	2
1040061	15012027096	2019-12-05	2	1		2001-12-13	2	3	3	2	2	2	3	1	1	2	1	2	2	2	2	1	1	42	2	2	2	1	2	2	2	2	2	2	1	2	2	1	2	#NULL!	1	1	43	1	2	2	1	2	2
1040062	15987276858	2019-12-05	1	6	Lahu	2003-07-16	1	3	3	1	2	1	2	1	1	2	2	2	2	2	2	1	1	41	3	2	2	2	2	2	2	2	2	2	2	2	2	2	1	#NULL!	1	1	43	3	2	2	2	2	2
1040063	17708836991	2019-12-05	1	6	Dai	2002-10-03	2	3	3	2	1	0	2	1	1	2	2	2	2	2	2	1	1	45	2	2	2	2	2	2	2	2	2	2	2	2	2	2	1	#NULL!	1	1	47	2	2	2	1	2	2
1040064	13308838486	2019-12-05	2	6	Lahu	2002-10-22	2	3	2	2	2	0	5	1	1	1	1	2	2	2	2	1	2	#NULL!	4	2	2	2	2	2	2	2	2	2	2	2	2	2	1	#NULL!	1	1	35	4	2	2	2	2	2
1040065	17869356584	2019-12-05	2	1		2003-06-18	2	3	1	2	2	0	1	1	2	2	2	2	2	2	2	1	1	47	3	2	2	2	2	2	2	2	2	2	2	2	2	2	1	#NULL!	1	1	47	2	2	2	2	2	2
1040066	15012004089	2019-12-05	2	1		2001-07-07	2	3	3	2	2	0	3	1	1	2	1	2	2	2	2	1	1	49	3	2	2	2	2	2	2	2	2	2	1	2	2	2	2	#NULL!	1	1	48	2	2	2	2	2	2
1040067	15287601405	2019-12-05	2	3		2004-02-12	2	3	1	2	2	1	4	1	1	2	1	2	2	2	2	1	1	43	3	2	2	2	2	2	2	2	2	2	2	2	2	2	1	#NULL!	1	1	36	2	2	2	2	2	2
1040068	13988366335	2019-12-05	2	1		2001-09-19	1	3	3	1	1	0	2	1	1	2	2	2	2	2	2	1	1	40	3	2	2	2	2	2	2	2	2	2	2	2	2	2	1	#NULL!	1	1	40	4	2	2	2	2	2
1040069	15911855133	2019-12-05	1	1		2002-06-20	2	3	2	2	2	1	4	1	1	1	1	2	2	2	2	1	1	45	4	2	2	2	2	2	2	2	2	2	2	2	2	2	1	#NULL!	1	1	45	2	2	2	2	2	2
1040070	18388901438	2019-12-05	1	1		2004-04-07	2	3	1	2	2	0	8	1	2	1	1	2	2	1	2	1	1	50	2	2	2	1	2	2	2	2	2	2	2	2	2	2	2	#NULL!	1	1	50	4	2	2	2	2	2
1040071	15012013626	2019-12-05	1	3		2004-08-08	2	3	1	2	2	0	6	1	1	1	1	2	2	2	2	1	1	37	3	2	2	2	2	2	2	2	2	2	2	2	2	2	1	#NULL!	1	1	35	3	2	2	2	2	2
1040072	18724954402	2019-12-05	2	3		2002-10-11	2	3	2	2	2	1	3	2	2	2	1	2	2	2	2	1	1	44	2	2	2	2	2	1	2	2	2	2	2	2	2	2	2	#NULL!	1	1	42	2	2	2	2	2	2
1040073	15758616729	2019-12-05	2	1		2004-03-04	1	3	1	1	1	0	4	1	1	1	2	2	2	2	2	1	1	43	4	2	2	2	2	2	2	2	2	2	2	2	2	2	1	#NULL!	1	1	40	3	2	2	2	2	2
1040074	17787735691	2019-12-05	2	1		2003-10-17	2	3	1	2	1	0	2	1	1	2	2	2	2	2	2	1	1	53	2	2	2	2	2	2	2	2	2	2	2	2	2	2	1	#NULL!	1	1	46	3	2	2	2	2	2
1040075	14769005074	2019-12-05	2	1		2004-03-09	2	3	1	2	2	0	4	1	1	2	1	2	2	2	2	1	1	57	2	2	2	2	2	2	2	2	2	2	2	2	2	2	1	#NULL!	1	1	50	2	2	2	2	2	2
1040076	18788326434	2019-12-05	1	1		2003-11-01	2	3	1	2	2	0	5	1	1	1	1	2	2	2	2	1	1	42	3	2	2	2	2	2	2	2	2	2	2	2	2	2	1	#NULL!	1	1	38	3	2	2	2	2	2
1040077	15126560636	2019-12-05	1	6	Bulang	2003-01-03	2	3	1	2	2	0	6	1	1	1	1	2	2	2	2	1	1	40	1	2	2	2	2	2	2	2	2	2	2	2	2	1	2	#NULL!	1	1	42	1	2	2	2	2	2
1040078	18288302815	2019-12-05	1	1		2002-09-03	2	3	3	2	2	0	2	2	1	2	1	2	2	2	2	1	2	#NULL!	2	2	2	2	2	2	2	2	2	2	1	2	2	2	2	#NULL!	1	2	#NULL!	2	2	2	2	2	2
1040079	15087857264	2019-12-05	2	1		2001-08-11	2	3	3	1	2	0	4	2	2	1	1	2	2	1	2	1	1	52	0	2	2	2	2	2	2	2	2	2	2	2	2	2	1	#NULL!	1	1	50	0	2	2	2	2	2
1040080	18183832010	2019-12-05	1	6	Dai	2000-10-21	2	3	3	2	2	0	3	1	1	1	2	2	2	2	2	1	1	46	2	2	2	2	2	2	2	2	2	2	2	2	2	2	1	#NULL!	1	1	43	2	2	2	2	2	2
1040081	18088389760	2019-12-05	1	1		2004-06-10	2	3	1	2	1	0	2	1	1	2	2	2	2	2	2	1	1	45	3	2	2	2	2	2	2	2	2	2	2	2	2	2	1	#NULL!	1	1	37	3	2	2	2	2	2
1040082	18724912911	2019-12-05	1	6	Miao	2003-05-04	2	3	1	2	2	1	4	1	1	2	2	1	2	2	2	1	1	47	2	2	2	2	2	2	2	2	2	2	2	2	2	2	1	#NULL!	1	1	50	1	2	2	2	2	2
1040083	15906907730	2019-12-05	1	1		2003-10-26	2	3	1	2	2	0	6	1	1	1	1	2	2	2	2	1	1	40	3	2	2	2	2	2	2	2	2	2	2	2	2	2	1	#NULL!	1	1	38	3	2	2	2	2	2
1040084	182145024736	2019-12-05	1	5		2003-11-13	2	3	1	2	2	0	3	1	1	2	1	2	2	2	2	1	2	#NULL!	2	2	2	2	2	2	2	2	2	2	2	2	2	1	2	#NULL!	1	2	#NULL!	3	2	2	2	2	2
1040085	18288305268	2019-12-05	1	1		2001-07-30	1	3	3	1	1	0	3	1	1	1	2	2	2	2	2	1	1	49	4	2	2	1	2	2	2	2	2	2	2	2	2	2	2	#NULL!	1	1	39	5	2	2	2	2	2
1040086	13759321027	2019-12-05	2	3		2001-01-18	2	3	3	2	2	0	6	1	1	2	1	2	2	2	2	1	1	44	1	2	2	2	2	2	2	2	2	2	2	2	2	2	1	#NULL!	1	1	42	1	2	2	2	2	2
1040087	13988388395	2019-12-05	1	1		2002-09-18	2	3	2	2	2	3	3	1	1	2	1	2	2	2	2	1	2	#NULL!	2	2	2	2	2	2	2	2	2	2	2	2	2	2	1	#NULL!	1	2	#NULL!	2	2	2	2	2	2
1040088	15012094336	2019-12-05	2	1		2003-04-28	2	3	3	1	2	0	2	1	1	2	2	2	2	2	2	1	2	#NULL!	3	2	2	1	2	2	2	2	2	2	2	2	2	2	2	#NULL!	1	1	53	2	2	2	2	2	2
1040089	18788369970	2019-12-05	2	1		2002-09-19	2	3	2	2	2	0	3	1	1	2	1	2	2	2	2	1	1	45	2	2	2	1	2	2	2	2	2	2	1	2	2	2	2	#NULL!	1	1	42	1	2	2	1	2	2
1040090	18408846659	2019-12-05	2	1		2003-12-13	2	3	1	2	2	0	4	1	1	1	1	2	2	2	2	1	1	41	3	2	2	2	2	2	2	2	2	2	1	2	2	2	2	#NULL!	1	1	40	3	2	2	2	2	2
1040091	18408816157	2019-12-05	2	1		2002-06-05	2	3	1	2	2	0	1	2	1	2	2	2	2	2	2	1	1	52	2	2	2	2	2	2	2	2	2	2	2	2	2	2	1	#NULL!	1	1	45	2	2	2	2	2	2
1040092	18388837841	2019-12-05	1	1		2004-07-22	2	3	1	2	1	0	3	1	1	1	2	2	2	2	2	1	1	41	3	2	2	2	2	2	2	2	2	2	2	2	2	2	1	#NULL!	1	1	36	2	2	2	2	2	2
1040093	14769044119	2019-12-05	1	1		2003-09-17	2	3	1	2	1	0	2	1	1	2	2	2	2	2	2	1	1	39	2	2	2	2	2	2	2	2	2	2	2	2	2	2	1	#NULL!	1	1	38	2	2	2	2	2	2
1040094	18788383317	2019-12-05	1	1		2003-10-04	2	3	1	2	1	1	5	1	1	1	2	1	2	1	2	1	1	41	2	2	2	2	2	2	2	2	2	2	2	2	2	2	1	#NULL!	1	1	37	3	2	2	2	2	2
1040095	15769944651	2019-12-05	1	5		2002-02-24	2	3	1	2	2	0	5	1	1	1	1	2	2	2	2	1	1	39	3	2	2	2	2	2	2	2	2	2	2	2	2	2	1	#NULL!	1	1	38	2	2	2	2	2	2
1040096	15208830729	2019-12-05	1	1		2002-03-18	2	3	3	1	1	0	4	1	1	1	2	2	2	2	2	1	1	45	3	2	2	2	1	2	2	2	2	2	2	2	2	2	2	#NULL!	1	1	42	3	2	2	2	2	2
1040097	15906938683	2019-12-05	2	1		2001-02-10	2	3	2	2	2	1	1	2	2	2	2	2	1	2	2	1	1	43	1	2	2	2	2	2	2	2	2	2	1	2	2	2	2	#NULL!	1	1	37	2	2	2	2	2	2
1040098	18795862496	2019-12-05	2	3		2003-07-15	1	3	1	2	2	1	3	1	1	2	1	2	2	2	2	1	1	45	3	2	2	2	2	2	2	2	2	2	2	2	2	2	1	#NULL!	1	1	36	2	2	2	2	2	2
1040099	13578334493	2019-12-05	2	1		2003-07-20	1	3	1	2	2	1	3	2	2	2	2	1	2	1	2	1	1	48	2	2	2	2	2	2	2	2	2	2	2	2	2	2	1	#NULL!	1	1	45	2	2	2	2	2	2
1040100	18806985951	2019-12-05	2	1		2003-07-09	2	3	1	2	2	0	4	1	1	1	1	2	2	2	2	1	1	40	2	2	2	2	2	2	2	2	2	2	2	2	2	1	2	#NULL!	1	1	39	2	2	2	2	2	2
1040101	14787560813	2019-12-05	1	1		2002-10-19	2	3	3	2	2	0	3	1	1	2	2	2	2	1	2	1	2	#NULL!	0	2	2	2	2	2	2	2	2	2	2	2	2	2	1	#NULL!	1	2	#NULL!	0	2	2	2	2	2
1040102	15974908994	2019-12-05	2	1		2002-04-09	2	3	3	2	2	0	3	1	1	2	1	2	2	2	2	1	2	#NULL!	3	2	2	2	2	2	2	2	2	2	2	2	2	2	1	#NULL!	1	2	#NULL!	2	2	2	2	2	2
1040103	18708812328	2019-12-05	2	1		2002-02-15	2	3	3	2	2	0	3	1	2	1	2	2	2	2	2	1	1	45	2	2	2	2	2	2	2	2	2	2	2	2	2	2	1	#NULL!	1	1	47	2	2	2	2	2	2
1040104	15974900678	2019-12-05	2	6	Lahu	2000-11-24	2	3	3	2	2	0	2	1	1	2	2	2	2	2	2	1	1	48	3	2	2	2	2	2	2	2	2	2	1	2	2	1	2	#NULL!	1	1	47	1	2	2	1	2	2
1040105	15012104050	2019-12-05	2	1		2001-10-16	2	3	3	2	2	1	6	1	1	1	1	2	2	2	2	1	1	38	2	2	2	2	2	2	2	2	2	2	2	2	2	2	1	#NULL!	1	1	38	1	2	2	2	2	2
1040106	18587057927	2019-12-05	2	1		2002-04-26	1	3	3	1	1	0	6	1	1	1	2	2	1	2	2	1	2	#NULL!	4	2	2	2	2	2	2	2	2	2	2	2	2	2	1	#NULL!	1	2	#NULL!	2	2	2	2	2	2
1040107	13988392533	2019-12-05	1	1		2005-01-26	2	3	1	2	2	1	6	2	1	2	1	1	1	2	2	1	2	#NULL!	0	2	2	2	2	2	2	2	2	2	2	2	2	2	1	#NULL!	1	2	#NULL!	0	2	2	2	2	2
1040108	14787567095	2019-12-05	2	3		2004-03-10	2	3	1	2	2	0	2	1	1	2	2	2	2	2	2	1	1	56	2	2	2	2	2	2	2	2	2	2	2	2	2	2	1	#NULL!	1	1	52	1	2	2	2	2	2
1040109	15087819848	2019-12-05	2	1		2003-10-01	1	3	1	2	1	0	2	1	2	2	2	2	1	2	2	2	#NULL!	#NULL!	#NULL!	#NULL!	#NULL!	#NULL!	#NULL!	#NULL!	#NULL!	#NULL!	#NULL!	#NULL!	#NULL!	#NULL!	#NULL!	#NULL!	#NULL!	6	1	2	#NULL!	3	2	2	2	2	2
1040110	14769039095	2019-12-05	1	3		2002-08-10	2	3	1	2	2	1	3	1	1	2	1	2	2	2	2	1	2	#NULL!	1	2	2	2	2	2	2	2	2	2	2	2	2	2	1	#NULL!	1	2	#NULL!	2	2	2	1	2	2
1040111	13529621329	2019-12-05	2	6	Lahu	2002-08-27	2	3	3	2	2	0	4	1	1	1	1	2	2	2	2	1	1	42	4	2	2	2	2	2	2	2	2	2	2	2	2	2	1	#NULL!	1	1	39	2	2	2	2	2	2
1040112	14769087715	2019-12-05	1	1		2000-12-18	2	3	3	2	2	0	5	1	1	1	1	2	2	2	2	1	2	#NULL!	2	2	2	2	2	2	2	2	2	2	2	2	2	2	1	#NULL!	1	2	#NULL!	3	2	2	2	2	2
1040113	18708838906	2019-12-05	2	1		2002-12-28	1	3	2	2	2	0	3	1	1	2	1	2	2	2	2	1	1	38	2	2	2	2	2	2	1	2	2	2	2	2	2	2	2	#NULL!	1	1	39	2	2	2	2	2	2
1040114	15911858341	2019-12-05	1	1		2003-08-03	1	3	1	1	1	2	2	1	1	2	2	2	2	2	2	1	1	58	3	2	2	2	2	2	2	2	2	2	2	2	2	2	1	#NULL!	1	1	53	4	2	2	2	1	2
1040115	18214506889	2019-12-05	1	1		2004-03-21	2	3	1	2	1	0	2	2	2	1	2	1	2	1	2	1	1	42	3	2	2	2	2	2	2	2	2	2	2	2	2	2	1	#NULL!	1	1	38	5	2	2	2	2	2
1040116	14736859250	2019-12-05	1	1		2003-08-10	2	3	1	2	2	0	3	1	1	2	2	1	2	2	2	1	1	43	2	2	2	2	2	2	2	2	2	2	2	2	2	1	2	#NULL!	1	1	42	1	2	2	2	2	2
1040117	13988309505	2019-12-05	2	3		2003-12-25	1	3	1	2	2	1	2	1	2	2	1	2	2	2	2	1	2	#NULL!	5	2	2	2	2	2	2	2	2	2	2	2	2	2	1	#NULL!	1	2	#NULL!	5	2	2	2	2	2
1040118	18408836536	2019-12-05	2	5		2003-04-10	1	3	1	2	2	1	5	1	1	2	1	2	2	2	2	1	1	45	5	2	2	2	2	2	2	2	2	2	2	2	2	2	1	#NULL!	1	1	43	5	2	2	2	2	2
1040119	18408899075	2019-12-05	2	1		2004-02-12	2	3	1	2	2	0	3	1	1	1	2	2	2	2	2	1	1	45	3	2	2	2	2	2	2	2	2	2	2	2	2	2	1	#NULL!	1	1	43	2	2	2	2	2	2
1040120	15087822981	2019-12-05	2	3		2003-10-02	2	3	1	2	2	0	2	2	2	1	2	2	1	2	2	2	#NULL!	#NULL!	#NULL!	#NULL!	#NULL!	#NULL!	#NULL!	#NULL!	#NULL!	#NULL!	#NULL!	#NULL!	#NULL!	#NULL!	#NULL!	#NULL!	#NULL!	3	1	1	42	2	2	2	2	2	2
1040121	15087893701	2019-12-05	1	1		2001-10-14	2	3	3	2	2	0	2	1	2	1	2	2	2	2	2	1	1	44	2	2	2	2	2	2	2	2	2	2	2	2	2	2	1	#NULL!	1	1	41	1	2	2	1	1	1
1040122	18724953770	2019-12-05	2	6	Lahu	2000-08-26	2	3	3	2	2	0	5	1	1	1	1	2	2	2	2	1	1	42	2	2	2	2	2	2	2	2	2	2	2	2	2	2	1	#NULL!	1	1	42	2	2	2	2	2	2
1040123	18724932524	2019-12-05	2	5		2000-11-18	2	3	3	2	2	0	2	1	1	2	2	2	2	2	2	1	1	55	1	2	2	1	2	2	2	2	2	2	2	2	2	2	2	#NULL!	1	1	44	1	2	2	2	2	2
1040124	15825003671	2019-12-05	2	1		2003-01-19	2	3	2	2	2	1	1	1	2	2	2	2	2	2	2	1	1	48	2	2	2	2	2	2	2	2	2	2	2	2	2	2	1	#NULL!	1	1	48	2	2	2	2	2	2
1040125	15087809271	2019-12-05	1	1		2002-02-08	2	3	3	2	2	0	5	1	1	1	1	2	2	2	2	1	1	45	2	1	2	2	2	2	2	2	2	2	2	2	2	2	2	#NULL!	1	1	43	2	2	2	1	2	2
1040126	15758611269	2019-12-05	2	1		2002-02-15	2	3	2	2	2	0	5	1	1	1	1	2	2	2	2	1	1	51	2	2	2	2	2	2	2	2	2	2	1	2	2	2	2	#NULL!	1	1	45	2	2	2	2	2	2
1040127	18214520019	2019-12-05	1	6	Lahu	2003-03-28	2	3	1	2	2	0	4	1	1	1	1	2	2	2	2	1	1	46	1	2	2	2	2	2	2	2	2	2	2	2	2	2	1	#NULL!	1	1	45	1	2	2	2	2	2
1040128	15287627353	2019-12-05	1	6	Lahu	2002-11-07	2	3	1	2	2	0	3	1	1	2	1	2	2	2	2	1	1	39	2	2	2	2	2	2	2	2	2	2	2	2	2	2	1	#NULL!	1	1	39	1	2	2	2	2	2
1040129	18314182696	2019-12-05	2	1		2003-04-26	2	3	2	2	2	0	4	1	2	2	1	2	2	2	2	2	#NULL!	#NULL!	#NULL!	#NULL!	#NULL!	#NULL!	#NULL!	#NULL!	#NULL!	#NULL!	#NULL!	#NULL!	#NULL!	#NULL!	#NULL!	#NULL!	#NULL!	12	1	1	44	3	2	2	2	2	2
1040130	15906949421	2019-12-05	1	5		2001-12-05	2	3	3	2	2	0	3	1	1	2	1	2	2	2	2	1	1	40	2	2	2	2	2	2	2	2	2	2	2	2	2	1	2	#NULL!	1	1	39	1	2	2	2	2	2
1040131	15887994360	2019-12-05	1	1		2001-05-29	2	3	3	2	1	0	3	1	1	1	2	2	2	2	2	1	1	46	2	2	2	2	2	2	2	2	2	2	2	2	2	2	1	#NULL!	1	1	47	2	2	2	2	2	2
1040132	13578440166	2019-12-05	1	2		2003-11-03	2	3	2	2	2	2	3	1	1	2	1	2	2	2	2	1	2	#NULL!	3	2	2	1	2	2	2	2	2	2	2	2	2	2	2	#NULL!	1	1	46	2	2	2	2	2	2
1040133	18314269623	2019-12-05	2	1		2004-08-13	1	3	1	2	1	2	2	2	2	2	2	1	2	2	2	1	1	42	2	2	2	2	2	2	2	2	2	2	2	2	2	2	1	#NULL!	1	1	40	3	2	2	2	2	2
1040134	15906941018	2019-12-05	2	1		2004-05-13	2	3	1	2	2	0	5	1	1	1	1	2	2	2	2	1	1	48	3	2	2	2	2	2	2	2	2	2	2	2	2	2	1	#NULL!	1	1	35	3	2	2	2	2	2
1040135	15126540920	2019-12-05	1	1		2003-05-05	2	3	1	2	1	4	1	1	2	2	2	2	2	2	2	2	#NULL!	#NULL!	#NULL!	#NULL!	#NULL!	#NULL!	#NULL!	#NULL!	#NULL!	#NULL!	#NULL!	#NULL!	#NULL!	#NULL!	#NULL!	#NULL!	#NULL!	2	1	1	46	2	2	2	2	2	2
1040136	15012067955	2019-12-05	2	6	Dai	2004-08-21	2	3	1	2	2	0	4	1	1	1	1	2	2	2	2	1	1	36	4	2	2	2	2	2	2	2	2	2	2	2	2	2	1	#NULL!	1	1	31	4	2	2	2	2	2
1040137	15758623041	2019-12-05	2	1		2005-02-07	2	3	1	2	2	0	2	2	2	1	2	2	2	2	2	1	1	46	2	2	2	2	2	2	2	2	2	2	2	2	2	2	1	#NULL!	1	1	36	3	2	2	2	2	2
1040138	13408885948	2019-12-05	2	1		2002-03-23	1	3	3	2	2	2	3	1	1	2	1	2	2	2	2	1	1	42	5	2	2	2	2	2	2	2	2	2	2	2	2	1	2	#NULL!	1	1	34	2	2	2	2	2	2
1040139	15758690124	2019-12-05	2	6	Dai	2003-01-06	2	3	1	2	2	0	5	1	1	1	1	2	2	2	2	1	1	48	2	2	2	2	2	2	2	2	2	2	2	2	2	2	1	#NULL!	1	2	#NULL!	2	2	2	2	2	2
1040140	13578301830	2019-12-05	2	1		2001-05-08	1	3	3	2	1	0	1	1	2	2	2	2	2	2	2	2	#NULL!	#NULL!	#NULL!	#NULL!	#NULL!	#NULL!	#NULL!	#NULL!	#NULL!	#NULL!	#NULL!	#NULL!	#NULL!	#NULL!	#NULL!	#NULL!	#NULL!	17	1	1	41	3	2	2	2	2	2
1040141	18214541864	2019-12-05	2	3		2001-09-18	2	3	3	2	2	1	3	1	1	2	1	2	2	2	2	1	1	44	2	2	2	2	2	2	2	2	2	2	2	2	2	1	2	#NULL!	1	1	38	2	2	2	2	2	2
1040142	18314193923	2019-12-05	2	3		2001-02-21	2	3	3	2	2	0	2	1	2	2	1	2	2	2	2	2	#NULL!	#NULL!	#NULL!	#NULL!	#NULL!	#NULL!	#NULL!	#NULL!	#NULL!	#NULL!	#NULL!	#NULL!	#NULL!	#NULL!	#NULL!	#NULL!	#NULL!	0	1	1	41	2	2	2	2	2	2
1040143	13988302619	2019-12-05	2	1		2002-09-02	1	3	3	1	2	1	2	1	1	2	2	2	2	2	2	1	1	47	2	2	2	2	2	2	2	2	2	2	2	2	2	2	1	#NULL!	1	1	51	2	2	2	2	2	2
1040144	13529616982	2019-12-05	1	1		2003-10-31	2	3	2	2	2	0	3	2	2	1	1	2	2	2	2	1	1	40	3	2	2	2	2	2	2	2	2	2	2	2	2	2	1	#NULL!	1	1	39	4	2	2	2	2	2
1040145	15767745108	2019-12-05	2	6	Dai	2003-12-24	2	3	1	2	2	0	4	1	1	1	1	2	2	2	2	1	1	55	2	2	2	2	2	2	2	2	2	2	2	2	2	1	2	#NULL!	1	1	49	1	2	2	2	2	2
1040146	13988322282	2019-12-05	2	3		2003-08-02	2	3	1	2	2	0	4	1	1	1	1	2	2	2	2	1	2	#NULL!	2	2	2	2	2	2	2	2	2	2	2	2	2	1	2	#NULL!	1	1	37	2	2	2	2	2	2
1040147	15911844552	2019-12-05	2	1		2003-01-04	2	3	1	2	2	0	3	1	1	2	1	2	2	2	2	1	1	49	3	2	2	2	2	2	2	2	2	2	1	2	2	2	2	#NULL!	1	1	46	2	2	2	2	2	2
1040148	15906959775	2019-12-05	2	1		2003-01-06	2	3	1	2	2	0	3	1	1	2	1	2	2	2	2	1	1	41	2	2	2	2	2	2	2	2	2	2	2	2	2	2	1	#NULL!	1	1	40	2	2	2	2	2	2
1040149	15927897324	2019-12-05	1	1		2004-03-05	2	3	1	2	2	1	4	1	1	2	1	1	2	2	2	1	1	44	2	2	2	2	2	2	2	2	2	2	2	2	2	2	1	#NULL!	1	1	45	2	2	2	2	2	2
1040150	19988384247	2019-12-05	2	5		2003-09-03	2	3	1	2	2	0	3	1	1	2	1	2	2	2	2	1	1	42	2	2	2	2	2	2	2	2	2	2	2	2	2	1	2	#NULL!	1	1	41	2	2	2	2	2	2
1040151	18469847307	2019-12-05	2	1		2004-04-23	2	3	1	2	1	0	2	1	1	2	2	2	2	2	2	1	1	56	2	2	2	2	2	2	2	2	2	2	2	2	2	2	1	#NULL!	1	1	42	1	2	2	2	2	2
1040152	15906941194	2019-12-05	2	1		2002-12-20	2	3	2	2	2	0	4	1	1	2	1	2	2	2	2	1	2	#NULL!	2	1	2	2	2	2	2	2	2	2	2	2	2	2	2	#NULL!	1	2	#NULL!	2	2	2	1	2	2
1040153	13529981211	2019-12-05	1	1		2001-05-05	1	3	3	1	2	0	4	1	1	2	1	2	2	2	2	1	2	#NULL!	5	2	2	2	2	2	2	2	2	2	2	2	2	2	1	#NULL!	1	2	#NULL!	3	2	2	2	2	2
1040154	15208830454	2019-12-05	1	6	Dai	2004-04-11	2	3	1	2	2	0	3	1	1	2	1	2	2	2	2	1	2	#NULL!	2	2	2	2	2	2	2	2	2	2	2	2	2	2	1	#NULL!	1	2	#NULL!	2	2	2	2	2	2
1040155	15087832839	2019-12-05	2	5		2004-02-09	1	3	1	2	1	0	2	1	1	2	2	2	2	2	2	1	1	41	4	2	2	2	2	2	2	2	2	2	2	2	2	2	1	#NULL!	1	1	36	0	2	2	2	2	2
1040156	18724903952	2019-12-05	2	1		2003-10-16	1	3	1	2	1	0	2	1	1	2	2	2	2	2	2	1	1	48	3	2	2	2	2	2	2	2	2	2	2	2	2	2	1	#NULL!	1	1	49	0	2	2	2	2	2
1040157	17387695898	2019-12-05	2	1		2003-05-04	2	3	2	2	2	1	2	1	2	2	1	2	2	2	2	1	1	42	3	2	2	2	2	2	2	2	2	2	1	2	2	2	2	#NULL!	1	1	40	1	2	2	2	2	2
1040158	14769052039	2019-12-05	2	1		2001-11-08	2	3	3	2	2	0	3	1	1	2	1	2	2	2	2	1	2	#NULL!	4	2	2	2	2	2	2	2	2	2	1	2	2	2	2	#NULL!	1	1	45	3	2	2	2	2	2
1040159	15906907051	2019-12-05	2	1		2001-04-22	2	3	3	2	2	0	2	2	1	2	1	2	2	2	2	1	1	45	3	2	2	2	2	2	2	2	2	2	2	2	2	1	2	#NULL!	2	#NULL!	#NULL!	#NULL!	#NULL!	#NULL!	#NULL!	#NULL!	#NULL!
1040160	13759356680	2019-12-05	2	1		2004-02-16	1	3	1	2	1	2	1	2	1	2	2	2	2	2	2	1	1	42	4	2	2	1	2	2	2	2	2	2	2	2	2	2	2	#NULL!	1	1	43	4	2	2	2	2	2
1040161	13408886056	2019-12-05	2	6	Dai	2001-10-02	1	3	3	2	1	2	2	1	1	2	2	2	2	2	2	1	2	#NULL!	5	2	2	2	2	2	2	2	2	2	2	2	2	1	2	#NULL!	1	2	#NULL!	2	2	2	2	2	2
1040162	18806956303	2019-12-05	2	1		2002-03-03	2	3	1	2	2	0	6	1	1	2	1	2	2	2	2	1	1	50	2	2	2	2	2	1	2	2	2	2	2	2	2	1	2	#NULL!	1	1	50	2	2	2	2	2	2
1040163	18896215523	2019-12-05	2	1		2003-05-14	2	3	1	2	2	0	1	2	2	2	1	2	2	2	2	1	1	43	2	2	2	2	2	2	2	2	2	2	2	2	2	2	1	#NULL!	1	1	44	3	2	2	2	2	2
1040164	18788363986	2019-12-05	2	6	Lahu	2003-11-30	2	3	1	2	2	1	6	1	1	1	1	2	2	2	2	1	1	38	1	2	2	2	2	2	2	2	2	2	2	2	2	2	1	#NULL!	1	1	36	3	2	2	2	2	2
1040165	15808699283	2019-12-05	1	3		2004-10-25	2	3	1	2	2	0	3	1	2	1	1	2	2	2	2	1	1	36	2	2	2	2	2	2	2	2	2	2	2	2	2	2	1	#NULL!	1	1	32	3	2	2	2	2	2
1040166	15012066915	2019-12-05	1	1		2001-08-18	1	3	2	2	2	1	1	2	1	2	2	2	2	2	2	1	2	#NULL!	5	2	2	2	2	2	2	2	2	2	2	2	2	2	1	#NULL!	2	#NULL!	#NULL!	#NULL!	#NULL!	#NULL!	#NULL!	#NULL!	#NULL!
1040167	18724947409	2019-12-05	2	1		2001-01-13	2	3	3	2	2	0	4	1	1	1	1	2	2	2	2	1	1	41	1	2	2	1	2	2	2	2	2	2	1	2	2	1	2	#NULL!	1	1	41	1	2	2	2	2	2
1040168	13759367568	2019-12-05	1	3		2000-12-22	2	3	2	2	2	0	4	1	1	2	1	2	2	2	2	1	1	48	3	2	2	2	2	2	2	2	2	2	2	2	2	2	1	#NULL!	1	1	46	2	2	2	1	2	2
1040169	15187782109	2019-12-05	1	1		2004-06-02	2	3	1	2	2	4	3	1	1	2	1	2	2	2	2	1	1	43	2	2	2	2	2	2	2	2	2	2	2	2	2	2	1	#NULL!	1	1	41	2	2	2	2	2	2
1040170	13529986943	2019-12-05	2	1		2003-04-23	2	3	1	2	2	0	5	1	1	2	1	2	2	2	2	1	1	45	3	2	2	2	2	2	2	2	2	2	2	2	2	2	1	#NULL!	1	1	36	2	2	2	2	2	2
1040171	18288329335	2019-12-05	2	1		2004-02-24	2	3	1	2	2	0	3	1	2	2	1	2	2	2	2	1	1	46	3	2	2	2	2	2	2	2	2	2	2	2	2	2	1	#NULL!	1	1	45	2	2	2	2	2	2
1040172	15974921411	2019-12-05	2	1		2001-09-01	2	3	3	2	2	0	5	1	1	1	1	2	2	2	2	1	1	55	2	2	2	2	2	2	2	2	2	2	2	2	2	2	1	#NULL!	1	1	46	2	2	2	1	2	2
1040173	13578334789	2019-12-05	2	5		2002-04-27	2	3	3	2	2	0	5	1	1	1	1	1	2	2	2	1	1	44	3	2	2	2	2	2	2	2	2	2	2	2	2	2	1	#NULL!	1	1	38	2	2	2	2	2	2
1040174	15812065109	2019-12-05	2	5		2003-02-01	2	3	2	2	1	0	2	1	2	1	2	2	2	2	2	1	2	#NULL!	4	2	2	2	2	2	2	2	2	2	1	2	2	2	2	#NULL!	1	2	#NULL!	2	2	2	2	2	2
1040175	18724905241	2019-12-05	2	1		1999-06-07	2	3	2	2	2	0	3	1	1	2	1	2	2	2	2	1	2	#NULL!	2	1	2	2	2	2	2	2	2	2	2	2	2	2	2	#NULL!	1	2	#NULL!	2	2	2	2	2	2
1040176	15769948633	2019-12-05	2	1		2004-12-25	1	3	1	2	1	1	4	1	1	1	2	2	2	2	2	1	1	43	3	2	2	2	2	2	2	2	2	2	2	2	2	1	2	#NULL!	1	1	43	3	2	2	2	2	2
1040177	15974928208	2019-12-05	1	1		2003-11-01	2	3	1	2	2	2	4	1	1	1	1	2	2	2	2	1	1	43	3	2	2	2	2	2	2	2	2	2	2	2	2	2	1	#NULL!	1	1	43	3	2	2	2	2	2
1040178	15925491160	2019-12-05	1	3		2004-02-14	1	3	1	2	1	1	2	1	1	2	2	2	2	2	2	1	1	40	5	2	2	2	2	2	2	2	2	2	1	2	2	2	2	#NULL!	1	1	41	5	2	2	2	2	2
1040179	18288339643	2019-12-05	2	1		2001-08-22	1	3	3	1	1	0	2	1	1	2	2	2	2	2	2	1	2	#NULL!	3	2	2	2	2	2	2	2	2	2	2	2	2	2	1	#NULL!	1	2	#NULL!	4	2	2	2	2	2
1040180	15087874061	2019-12-05	2	1		2003-05-26	1	3	2	2	1	1	2	2	2	2	2	2	2	1	2	2	#NULL!	#NULL!	#NULL!	#NULL!	#NULL!	#NULL!	#NULL!	#NULL!	#NULL!	#NULL!	#NULL!	#NULL!	#NULL!	#NULL!	#NULL!	#NULL!	#NULL!	0	2	#NULL!	#NULL!	#NULL!	#NULL!	#NULL!	#NULL!	#NULL!	#NULL!
1040181	19869492005	2019-12-05	2	3		2003-06-25	1	3	2	2	1	0	2	1	1	2	2	2	2	2	2	1	1	42	5	2	2	2	2	2	2	2	2	2	2	2	2	2	1	#NULL!	1	1	39	5	2	2	2	2	2
1040182	15769913618	2019-12-05	1	1		2004-02-26	2	3	1	2	2	0	2	1	2	2	1	2	2	2	2	1	1	42	3	2	2	2	2	2	2	2	2	2	2	2	2	2	1	#NULL!	1	1	42	3	2	2	2	2	2
1040183	13578425116	2019-12-05	1	1		2002-10-10	2	3	2	2	2	1	2	1	1	2	2	2	2	2	2	1	1	45	4	2	2	2	2	2	2	2	2	2	2	2	2	2	1	#NULL!	1	1	42	3	2	2	2	2	2
1040184	15126499025	2019-12-05	2	3		2002-12-02	2	3	2	2	2	0	1	1	2	2	2	2	2	2	2	1	1	46	2	2	2	2	2	2	2	2	2	2	2	2	2	2	1	#NULL!	1	1	46	2	2	2	2	2	2
1040185	17608828920	2019-12-05	1	1		2002-08-07	1	3	2	2	2	1	3	1	1	2	1	2	2	2	2	1	2	#NULL!	4	2	2	2	2	2	2	2	2	2	2	2	2	2	1	#NULL!	1	2	#NULL!	1	2	2	2	2	2
1040186	13988302020	2019-12-05	1	1		2004-05-11	2	3	1	2	2	0	2	1	1	2	2	2	2	2	2	1	1	43	4	2	2	2	2	2	2	2	2	2	2	2	2	2	1	#NULL!	1	1	39	4	2	2	2	2	2
1040187	15012088683	2019-12-05	1	1		2004-09-06	2	3	1	2	2	0	3	1	1	2	1	2	2	2	2	1	1	43	3	2	2	2	2	2	2	2	2	2	2	2	2	2	1	#NULL!	1	1	44	1	2	2	2	2	2
1040188	13759376710	2019-12-05	2	6	Dai	2001-05-09	1	3	3	2	1	4	3	1	1	1	2	2	2	2	2	1	1	43	5	2	2	2	2	2	2	2	2	2	2	2	2	2	1	#NULL!	1	1	42	5	2	2	2	2	2
1040189	15808834762	2019-12-05	1	6	Lahu	2002-04-05	1	3	2	1	1	1	2	1	1	2	2	2	2	2	2	1	1	44	5	2	2	2	2	2	2	2	2	2	2	2	2	2	1	#NULL!	1	1	43	5	2	2	2	2	2
1040190	18183608547	2019-12-05	1	5		2002-05-28	2	3	3	2	2	0	3	1	1	2	1	2	2	2	2	1	1	40	2	2	2	2	2	2	2	2	2	2	2	2	2	2	1	#NULL!	1	1	36	3	2	2	2	2	2
1040191	18408828338	2019-12-05	1	1		2003-09-19	2	3	1	2	1	0	3	1	1	1	2	2	2	2	2	1	2	#NULL!	2	2	2	1	2	2	2	2	2	2	2	2	2	2	2	#NULL!	1	2	#NULL!	3	2	2	2	2	2
1040192	15126460121	2019-12-05	1	1		2004-01-14	2	3	1	2	2	1	2	1	1	2	2	2	2	2	2	1	1	59	3	2	2	1	2	2	2	2	2	2	2	2	2	2	2	#NULL!	1	1	56	1	2	2	2	2	2
1040193	14769062825	2019-12-05	2	1		2003-03-21	2	3	1	2	2	0	4	1	1	2	1	2	2	2	2	1	1	43	2	2	2	2	2	2	2	2	2	2	2	2	2	2	1	#NULL!	1	1	38	2	2	2	1	2	2
1040194	19869495044	2019-12-05	1	6	Dai	2003-08-31	1	3	1	1	1	0	2	1	1	2	2	2	2	2	2	1	1	48	4	2	2	2	2	2	2	2	2	2	2	2	2	2	1	#NULL!	1	1	41	3	2	2	2	2	2
1040195	15708834139	2019-12-05	1	1		2001-09-14	2	3	3	2	2	0	5	1	1	2	1	2	2	2	2	1	1	50	2	2	2	2	2	2	2	2	2	2	2	2	2	2	1	#NULL!	1	1	50	3	2	2	2	2	2
1040196	18214511265	2019-12-05	1	1		2001-06-18	2	3	3	2	2	1	3	1	1	2	1	2	2	2	2	1	1	56	2	2	2	2	2	2	1	2	2	2	2	2	2	2	2	#NULL!	1	1	40	2	2	2	2	2	2
1040197	15087875305	2019-12-13	2	1		2004-04-05	2	3	1	2	2	0	4	1	1	1	1	2	2	2	2	1	1	41	3	2	2	2	2	2	2	2	2	2	2	2	2	2	1	#NULL!	1	1	39	2	2	2	2	2	2
1040198	18214512696	2019-12-13	1	6	Bulang	2004-02-21	2	3	1	2	2	0	3	1	1	2	1	2	2	2	2	1	1	49	2	2	2	2	2	2	2	2	2	2	2	2	2	2	1	#NULL!	1	1	45	2	2	2	2	2	2
1040199	18288305652	2019-12-13	2	1		2001-11-28	2	3	1	2	2	0	4	1	1	2	1	2	2	2	2	1	1	43	0	2	2	2	2	2	2	2	2	2	2	2	2	2	1	#NULL!	1	1	41	2	2	2	2	2	1
1040200	15126522326	2019-12-13	2	1		2003-09-19	2	3	1	2	2	0	3	1	1	2	1	2	2	2	2	1	1	44	2	2	2	2	2	1	2	2	2	2	2	2	2	2	2	#NULL!	1	1	39	3	2	2	2	2	2
1040201	14787560938	2019-12-13	1	1		2003-01-06	2	3	1	2	2	0	1	2	1	2	2	2	2	2	2	1	1	42	1	2	2	2	2	2	2	2	2	2	2	2	2	2	1	#NULL!	1	1	42	2	2	2	2	2	2
1040202	13529982990	2019-12-13	1	1		2003-02-26	2	3	1	2	2	0	3	1	1	2	1	2	2	2	2	1	1	46	3	2	2	2	2	2	2	2	2	2	2	2	2	2	1	#NULL!	1	1	40	3	2	2	2	2	2
1040203	15906952276	2019-12-13	1	1		2003-02-07	2	3	1	2	2	0	3	1	1	2	1	2	2	2	2	1	1	48	0	2	2	2	2	2	2	2	2	2	2	2	2	2	1	#NULL!	1	1	48	0	2	2	2	2	2
1040204	15906929648	2019-12-13	1	1		2003-06-02	2	3	1	2	2	0	5	1	1	1	1	2	2	2	2	1	1	42	2	2	2	2	2	2	2	2	2	2	2	2	2	1	2	#NULL!	1	1	39	3	2	2	2	2	2
1040205	15825014969	2019-12-13	2	1		2003-06-02	2	3	1	2	2	0	3	1	1	2	1	2	2	2	2	1	1	41	2	2	2	2	2	2	2	2	2	2	2	2	2	2	1	#NULL!	1	1	42	4	2	2	2	2	2
1040206	15126558631	2019-12-13	1	1		2002-12-15	2	3	1	2	2	0	3	1	1	2	1	2	2	2	2	1	1	44	3	2	2	2	2	2	2	2	2	2	2	2	2	2	1	#NULL!	1	1	47	3	2	2	1	2	2
1040207	15126561958	2019-12-13	2	6	Dai	2003-09-13	2	3	1	2	2	0	3	2	1	2	1	2	1	2	2	1	1	43	3	2	2	2	2	2	2	2	2	2	2	2	2	2	1	#NULL!	2	#NULL!	#NULL!	#NULL!	#NULL!	#NULL!	#NULL!	#NULL!	#NULL!
1040208	14787530597	2019-12-13	2	1		2003-04-28	2	3	1	2	2	1	3	1	1	2	1	2	2	2	2	1	1	43	0	2	2	2	2	2	2	2	2	2	2	2	2	2	1	#NULL!	1	1	34	0	2	2	2	2	2
1040209	15087808685	2019-12-13	2	1		2003-07-28	2	3	1	2	2	0	2	1	1	2	2	2	2	2	2	1	1	37	2	2	2	2	2	2	2	2	2	2	2	2	2	2	1	#NULL!	1	1	38	3	2	2	2	2	2
1040210	18669129774	2019-12-13	1	1		2003-06-02	2	3	1	2	2	0	3	1	1	2	1	2	2	2	2	1	1	43	1	2	2	2	2	2	2	2	2	2	2	2	2	2	1	#NULL!	1	1	42	2	2	2	2	2	2
1040211	13578423545	2019-12-13	2	3		2004-07-19	1	3	1	2	2	0	4	1	1	1	1	2	2	2	2	1	2	#NULL!	5	2	2	1	2	2	2	2	2	2	2	2	2	2	2	#NULL!	1	2	#NULL!	4	2	2	2	2	2
1040212	18308831996	2019-12-13	2	1		2003-08-02	2	3	1	2	2	0	4	1	1	1	1	2	2	2	2	1	1	32	2	2	2	2	2	2	2	2	2	2	2	2	2	2	1	#NULL!	1	1	34	3	2	2	2	2	2
1040213	18788389443	2019-12-13	2	1		2003-07-16	2	3	1	2	2	0	1	1	2	2	2	2	2	2	2	2	#NULL!	#NULL!	#NULL!	#NULL!	#NULL!	#NULL!	#NULL!	#NULL!	#NULL!	#NULL!	#NULL!	#NULL!	#NULL!	#NULL!	#NULL!	#NULL!	#NULL!	16	1	1	42	2	2	2	2	2	2
1040214	15126458159	2019-12-13	2	1		2004-02-14	2	3	1	2	2	0	4	1	1	1	1	2	2	2	2	1	1	39	3	2	2	2	2	2	2	2	2	2	2	2	2	2	1	#NULL!	1	1	39	0	2	2	2	2	2
1040215	15287605745	2019-12-13	2	1		2002-09-28	2	3	1	2	1	0	3	1	1	1	2	2	2	2	2	1	1	44	2	1	1	2	2	2	2	2	2	2	2	2	2	2	2	#NULL!	1	1	43	1	2	2	2	2	2
1040216	15012052078	2019-12-13	2	1		2003-08-20	2	3	1	2	2	1	5	1	1	1	1	2	2	2	2	1	1	46	3	2	2	2	2	2	2	2	2	2	2	2	2	2	1	#NULL!	1	1	38	2	2	2	2	2	2
1040217	15758624395	2019-12-13	2	1		2001-12-09	2	3	1	2	2	0	5	1	1	2	1	2	2	2	2	1	1	35	3	2	2	2	2	2	2	2	2	2	2	2	2	2	1	#NULL!	1	1	32	2	2	2	2	2	2
1040218	13759340536	2019-12-13	2	1		2002-08-19	2	3	1	2	2	0	3	1	1	2	1	2	2	2	2	1	1	43	2	2	2	2	2	2	2	2	2	2	2	2	2	2	1	#NULL!	1	1	41	1	2	2	2	2	2
1040219	15126554529	2019-12-13	2	1		2004-09-15	2	3	1	2	2	1	4	1	1	1	1	2	2	2	2	1	1	41	3	2	2	2	2	2	2	2	2	2	2	2	2	2	1	#NULL!	1	1	37	3	2	2	2	2	2
1040220	13759341940	2019-12-13	2	1		2003-08-17	1	3	1	2	2	0	3	1	1	2	1	2	2	2	2	1	1	45	2	2	2	2	2	2	2	2	1	2	2	2	2	2	2	#NULL!	1	1	44	3	2	2	2	2	2
1040221	13988341846	2019-12-13	2	1		2004-11-08	2	3	1	2	2	0	2	2	1	2	1	2	2	2	2	1	2	#NULL!	4	2	2	2	2	2	2	2	2	2	2	2	2	2	1	#NULL!	1	2	#NULL!	3	2	2	2	2	2
1040222	139870083118	2019-12-13	2	1		2004-06-06	2	3	1	2	2	0	5	1	1	1	1	2	2	2	2	1	1	50	2	2	2	2	2	2	2	2	2	2	2	2	2	1	2	#NULL!	1	1	52	1	2	2	2	2	2
1040223	15808693360	2019-12-13	2	1		2004-05-01	2	3	1	1	2	1	3	1	1	2	1	2	2	2	2	1	1	39	2	2	2	2	2	2	2	2	2	2	2	2	2	2	1	#NULL!	1	1	37	2	2	2	2	2	2
1040224	18308841278	2019-12-13	2	1		2002-09-22	2	3	1	1	2	1	3	1	1	2	1	2	2	2	2	1	1	49	2	2	2	2	2	2	2	2	2	2	1	2	2	2	2	#NULL!	1	1	42	2	2	2	2	2	2
1040225	13987038732	2019-12-13	2	6	Lahu	2003-12-03	1	3	1	2	1	0	2	1	1	2	2	2	2	2	2	1	1	40	4	2	2	2	2	2	2	2	2	2	2	2	2	2	1	#NULL!	1	1	41	4	2	2	2	2	2
1040226	15906959285	2019-12-13	1	5		2003-07-10	2	3	1	2	2	0	5	1	1	1	1	2	2	2	2	1	1	40	3	2	2	2	2	2	2	2	2	2	2	2	2	2	1	#NULL!	1	1	39	3	2	2	2	2	2
1040227	1398836565	2019-12-13	2	2		2004-06-01	1	3	1	2	1	2	1	1	2	2	2	2	2	2	2	1	2	#NULL!	5	2	2	2	2	2	2	2	2	2	2	2	2	1	2	#NULL!	1	1	40	5	2	2	2	2	2
1040228	18988301837	2019-12-13	2	5		2004-07-09	2	3	1	2	2	2	3	1	1	2	1	2	2	2	2	1	2	#NULL!	3	2	2	1	2	2	2	2	2	2	2	2	2	2	2	#NULL!	1	1	43	4	2	2	2	2	2
1040229	15012074853	2019-12-13	2	1		2004-04-08	2	3	1	2	2	0	3	1	1	2	1	2	2	2	2	1	1	37	3	2	2	2	2	2	2	2	2	2	2	2	2	2	1	#NULL!	1	1	38	2	2	2	2	2	2
1040230	15906911739	2019-12-13	2	1		2002-12-18	2	3	1	2	2	0	5	1	1	1	2	2	2	2	2	1	1	44	2	2	2	2	2	2	2	2	2	2	2	2	2	2	1	#NULL!	1	1	44	2	2	2	2	2	2
1040231	15126591386	2019-12-13	2	1		2004-06-02	2	3	1	2	2	0	5	1	1	1	1	2	2	2	2	1	1	40	3	2	2	2	2	2	2	2	2	2	2	2	2	2	1	#NULL!	1	1	38	3	2	2	2	2	2
1040232	13987018850	2019-12-13	2	3		2004-10-06	2	3	1	2	2	0	2	2	1	2	1	2	2	2	2	1	1	61	3	2	2	2	2	2	2	2	2	2	2	2	2	2	1	#NULL!	1	1	36	2	2	2	2	2	2
1040233	15825006653	2019-12-13	2	1		2004-06-19	1	3	1	2	1	0	4	1	1	2	2	2	1	2	1	1	1	41	4	2	2	2	2	1	2	2	2	2	2	2	2	2	2	#NULL!	1	1	40	3	2	2	2	2	1
1040234	13759310084	2019-12-13	1	1		2003-03-08	2	3	1	2	2	0	3	1	1	2	1	2	2	2	2	1	1	41	3	2	2	2	2	2	2	2	2	2	2	2	2	2	1	#NULL!	1	1	42	3	2	2	2	2	2
1040235	13398832526	2019-12-13	1	1		2003-08-29	1	3	1	1	2	2	3	1	1	2	1	2	2	2	2	1	1	46	4	2	2	2	2	2	2	2	2	2	2	2	2	2	1	#NULL!	1	1	42	5	2	2	2	2	2
1040236	13529612738	2019-12-13	1	6	Lahu	2003-10-09	2	3	1	1	2	0	4	2	1	1	1	2	2	1	2	1	1	43	3	2	2	2	2	2	2	2	2	2	2	2	2	2	1	#NULL!	1	1	44	3	2	2	2	2	2
1040237	13759377881	2019-12-13	2	1		2004-02-22	1	3	1	2	1	0	4	1	1	2	2	1	1	2	2	1	1	48	4	2	2	2	2	2	2	2	2	2	2	2	2	2	1	#NULL!	1	1	43	3	2	2	2	2	2
1040238	13578310442	2019-12-13	2	2		2003-06-25	2	3	1	2	1	0	5	1	1	1	2	2	2	2	2	1	1	42	4	2	2	2	2	2	2	2	2	2	2	2	2	1	2	#NULL!	1	1	39	3	2	2	2	2	2
1040239	18288375352	2019-12-13	2	1		2002-06-25	2	3	1	2	2	0	3	2	2	1	1	2	2	2	2	1	1	42	2	2	2	2	2	2	2	2	2	2	2	2	2	2	1	#NULL!	1	1	40	3	2	2	2	2	2
1040240	15126548948	2019-12-13	2	1		2003-02-14	2	3	1	2	2	0	3	1	1	2	1	2	2	2	2	1	1	48	2	2	2	2	2	2	2	2	2	2	2	2	2	2	1	#NULL!	1	1	45	3	2	2	2	2	2
1040241	15012086034	2019-12-13	1	1		2001-08-17	2	3	1	2	2	0	3	1	1	2	1	2	2	2	2	1	1	47	2	2	2	2	2	2	2	2	2	2	1	2	2	1	2	#NULL!	1	1	37	3	2	2	2	2	2
1040242	15758607374	2019-12-13	2	6	Lahu	2004-07-02	2	3	1	2	2	0	4	1	1	1	1	2	2	2	2	1	1	40	3	2	2	2	2	2	2	2	2	2	2	2	2	2	1	#NULL!	1	1	37	2	2	2	2	2	2
1040243	15887986795	2019-12-13	2	1		2003-07-16	2	3	1	2	2	0	5	1	1	1	1	2	2	2	2	1	1	40	2	2	2	2	2	2	2	2	2	2	2	2	2	2	1	#NULL!	1	1	38	2	2	2	2	2	2
1040244	14708837646	2019-12-13	2	1		2003-12-16	2	3	1	2	2	0	4	1	1	1	1	2	2	2	2	1	1	45	4	2	2	2	2	2	2	2	2	2	2	2	2	2	1	#NULL!	1	1	43	3	2	2	1	2	2
1040245	15126552810	2019-12-13	2	6	Dai	2003-02-14	2	3	1	2	2	0	4	1	1	2	1	2	2	2	2	1	1	48	1	2	2	2	2	2	2	2	2	2	2	2	2	2	1	#NULL!	1	1	49	1	2	2	2	2	2
1040246	15906940981	2019-12-13	2	5		2004-03-29	2	3	1	2	1	1	2	1	1	2	2	2	2	2	2	1	1	44	2	2	2	2	2	2	2	2	2	2	2	2	2	2	1	#NULL!	1	1	43	4	2	2	2	2	2
1040247	14769073938	2019-12-13	2	6	Dai	2004-02-22	2	3	1	2	2	1	5	1	1	1	1	2	2	2	2	1	1	45	2	2	2	2	2	2	2	2	2	2	2	2	2	2	1	#NULL!	1	1	42	2	2	2	2	2	2
1040248	18314183707	2019-12-13	2	1		2003-03-27	2	3	1	2	2	0	3	2	1	2	1	2	2	2	2	1	1	43	2	2	2	2	2	2	2	2	2	2	2	2	2	2	1	#NULL!	2	#NULL!	#NULL!	#NULL!	#NULL!	#NULL!	#NULL!	#NULL!	#NULL!
1040249	15974908889	2019-12-13	1	1		2003-08-26	2	3	1	2	2	0	2	1	1	2	2	2	2	2	2	1	1	42	2	2	2	2	2	2	2	2	2	2	2	2	2	2	1	#NULL!	1	1	40	3	2	2	2	2	2
1040250	18788349505	2019-12-13	1	1		2003-06-13	2	3	1	2	2	0	3	1	1	2	1	2	2	2	2	1	1	40	3	2	2	2	2	2	2	2	2	2	2	2	2	2	1	#NULL!	1	1	38	3	2	2	2	2	2
1040251	15126476570	2019-12-13	1	1		2004-01-08	1	3	1	1	1	2	4	1	1	1	2	1	2	2	2	1	1	43	3	2	2	2	2	2	2	2	2	2	2	2	2	2	1	#NULL!	1	1	45	2	2	2	2	2	2
1040252	13988312318	2019-12-13	2	1		2003-06-06	2	3	1	2	2	1	4	1	1	1	1	2	2	2	2	1	1	45	2	2	2	2	2	2	2	2	2	2	2	2	2	2	1	#NULL!	1	1	41	2	2	2	2	2	2
1040253	13759317206	2019-12-13	2	1		2004-06-09	2	3	1	2	2	1	5	1	1	2	1	2	2	2	2	1	1	48	2	2	2	2	2	2	2	2	2	2	2	2	2	2	1	#NULL!	1	1	44	2	2	2	2	2	2
1040254	15987274733	2019-12-13	1	1		2004-01-28	2	3	1	2	2	1	8	1	1	1	1	1	2	1	2	1	2	#NULL!	0	2	2	2	2	2	2	2	2	2	2	2	2	2	1	#NULL!	1	2	#NULL!	0	2	2	2	2	2
1040255	13578436488	2019-12-13	2	6	Dai	2004-06-10	1	3	1	2	2	0	5	1	1	1	1	2	2	2	2	1	1	44	2	2	2	1	2	2	2	2	2	2	2	2	2	2	2	#NULL!	1	1	39	4	2	2	2	2	2
1040256	15240909927	2019-12-13	2	1		2004-12-09	1	3	1	2	2	0	3	1	1	2	1	2	2	2	2	1	1	51	2	2	2	2	2	2	2	2	2	2	2	2	2	2	1	#NULL!	1	1	43	3	2	2	2	2	2
1040257	15126526634	2019-12-13	2	1		2003-04-01	2	3	1	2	2	0	4	1	1	2	1	2	2	2	2	1	1	42	2	2	2	2	2	2	2	2	2	2	2	2	2	2	1	#NULL!	1	1	40	2	2	2	2	2	2
1040258	15251414315	2019-12-13	2	1		2004-09-19	2	3	1	2	2	0	4	1	1	1	1	2	2	2	2	1	1	33	2	2	2	2	2	2	2	2	2	2	2	2	2	2	1	#NULL!	1	1	33	3	2	2	2	2	2
1040259	18388935501	2019-12-13	1	1		2004-06-06	2	3	1	2	2	0	2	1	1	2	2	2	2	2	2	1	2	#NULL!	2	2	2	2	2	2	2	2	2	2	1	2	2	2	2	#NULL!	1	2	#NULL!	3	2	2	2	2	2
1040260	15911841811	2019-12-13	1	6	Lahu	2003-07-26	1	3	1	1	1	0	3	2	1	1	2	2	2	2	2	1	1	42	4	2	2	2	2	2	2	2	2	2	2	2	2	2	1	#NULL!	1	1	42	4	2	2	2	2	2
1040261	15758634138	2019-12-13	1	1		2003-04-27	2	3	1	2	2	0	4	1	1	2	1	2	2	2	2	1	1	47	3	2	2	2	2	2	2	2	2	2	2	2	2	2	1	#NULL!	1	1	39	2	2	2	2	2	2
1040262	18724938297	2019-12-13	2	1		2004-04-26	2	3	1	2	2	0	5	1	1	1	1	2	2	2	2	1	1	40	2	2	2	1	1	2	2	2	2	2	2	2	2	2	2	#NULL!	1	1	35	1	2	2	1	2	2
1040263	18288346152	2019-12-13	2	1		2003-06-02	2	3	1	2	2	0	5	1	1	1	1	2	2	2	2	1	1	38	2	2	2	2	2	2	2	2	2	2	2	2	2	2	1	#NULL!	1	1	36	3	2	2	2	2	2
1040264	15126538759	2019-12-13	2	1		2003-04-07	1	3	1	2	2	0	4	1	1	2	1	2	2	2	2	1	1	38	3	2	2	2	2	2	2	2	2	2	2	2	2	2	1	#NULL!	1	1	37	3	2	2	2	2	2
1040265	14736846879	2019-12-13	2	1		2003-04-11	2	3	1	2	2	0	4	1	1	2	1	2	2	2	2	1	1	43	2	2	2	2	2	2	2	2	2	2	2	2	2	2	1	#NULL!	1	1	42	3	2	2	2	2	2
1040266	13759347750	2019-12-13	2	1		2003-03-03	2	3	1	2	2	0	7	1	1	1	1	2	2	2	2	1	1	38	2	2	2	2	2	2	2	2	2	2	2	2	2	2	1	#NULL!	1	1	36	2	2	2	2	2	2
1040267	临翔	2019-12-13	1	1		2003-10-25	1	3	1	2	1	0	3	1	1	1	2	2	2	2	2	1	2	#NULL!	4	2	2	2	2	2	2	2	2	2	2	2	2	1	2	#NULL!	1	2	#NULL!	0	2	2	2	2	2
1040268	15012116132	2019-12-13	1	4		2003-06-26	2	3	1	2	2	2	3	1	1	2	1	2	2	2	2	1	1	42	2	2	2	2	2	2	2	2	2	2	2	2	2	2	1	#NULL!	1	1	40	3	2	2	2	2	2
1040269	15012033020	2019-12-13	1	3		2004-05-06	2	3	1	2	2	0	3	1	1	2	1	2	2	2	2	1	1	52	3	2	2	2	2	2	2	2	2	2	2	2	2	2	1	#NULL!	1	1	49	2	1	2	2	2	2
1040270	15126554687	2019-12-13	2	1		2004-10-17	2	3	1	2	2	2	3	1	1	2	1	2	2	2	2	1	1	42	3	2	2	2	2	2	2	2	2	2	2	2	2	1	2	#NULL!	1	1	38	1	2	2	2	2	2
1040271	13578335332	2019-12-13	2	1		2002-01-06	2	3	1	2	2	0	4	2	1	1	1	2	2	2	2	1	1	48	2	2	2	2	2	2	2	2	2	2	1	2	2	2	2	#NULL!	1	2	#NULL!	2	2	2	2	2	2
1040272	14769004808	2019-12-13	1	1		2002-09-26	2	3	1	2	2	0	2	1	1	2	2	2	2	2	2	1	1	45	2	2	2	2	2	2	2	2	1	2	2	2	2	1	2	#NULL!	1	1	38	2	2	2	2	2	2
1040273	15087833391	2019-12-13	1	1		2003-12-30	1	3	1	2	2	0	3	1	1	2	1	2	2	2	2	1	2	#NULL!	3	2	2	2	2	2	2	2	2	2	2	2	2	2	1	#NULL!	1	2	#NULL!	3	2	2	2	2	2
1040274	15925475668	2019-12-13	2	1		2002-05-17	2	3	1	2	2	0	2	2	2	2	1	2	2	2	2	1	1	48	1	2	2	2	2	1	2	2	2	2	2	2	2	2	2	#NULL!	1	1	36	1	2	2	2	2	2
1040275	15758610989	2019-12-13	2	1		2004-03-11	2	3	1	2	2	0	2	1	2	2	1	2	2	2	2	1	1	43	2	2	2	2	2	2	2	2	2	2	2	2	2	2	1	#NULL!	1	1	37	2	2	2	2	2	2
1040276	13312711677	2019-12-13	2	1		2003-11-01	1	3	1	2	2	0	2	1	1	2	2	2	2	2	2	1	1	64	2	2	2	2	2	2	2	2	2	2	2	2	2	1	2	#NULL!	1	1	57	2	2	2	1	2	2
1040277	18896218259	2019-12-13	1	6	Dai	2002-08-16	2	3	1	2	2	0	3	1	1	2	1	2	2	2	2	1	1	44	3	2	2	2	2	2	2	2	2	2	2	2	2	2	1	#NULL!	1	1	40	2	2	2	2	2	2
1040278	18788369527	2019-12-13	2	1		2003-05-26	2	3	1	2	2	0	2	1	2	2	1	2	2	2	2	2	#NULL!	#NULL!	#NULL!	#NULL!	#NULL!	#NULL!	#NULL!	#NULL!	#NULL!	#NULL!	#NULL!	#NULL!	#NULL!	#NULL!	#NULL!	#NULL!	#NULL!	13	1	1	46	3	2	2	1	2	2
1040279	13578311568	2019-12-13	1	6	Dai	2003-12-12	1	3	1	2	1	1	2	1	2	1	2	2	2	2	2	1	2	#NULL!	2	2	2	2	2	2	2	2	2	2	2	2	2	2	1	#NULL!	1	2	#NULL!	3	2	2	2	2	2
1040280	13578442967	2019-12-13	1	1		2003-09-09	1	3	1	2	2	1	2	1	1	2	2	2	2	2	2	1	1	44	0	2	2	2	2	2	2	2	2	2	2	2	2	2	1	#NULL!	1	1	40	3	2	2	2	2	2
1040281	18388916251	2019-12-13	1	1		2003-09-14	2	3	1	2	2	0	1	2	1	2	2	2	2	2	2	1	1	47	3	1	2	2	2	2	2	2	2	2	2	2	2	2	2	#NULL!	1	1	46	2	2	2	2	2	2
1040282	14787535287	2019-12-13	2	3		2004-02-10	1	3	1	2	2	0	3	1	1	2	1	2	2	2	2	1	1	48	3	2	2	2	2	2	2	2	2	2	2	2	2	2	1	#NULL!	1	1	46	2	2	2	2	2	2
1040283	15087800709	2019-12-13	2	1		2004-02-11	1	3	1	2	2	0	2	1	1	2	2	2	2	2	2	1	1	50	3	2	2	1	2	2	2	2	2	2	2	2	2	2	2	#NULL!	1	1	45	2	2	2	1	2	2
1040284	15758407226	2019-12-13	1	6	Dai	2003-05-28	2	3	1	2	2	0	4	1	1	1	1	2	2	2	2	1	1	49	2	2	2	2	2	2	2	2	2	2	2	2	2	2	1	#NULL!	1	1	42	2	2	2	2	2	2
1040285	18408808679	2019-12-13	2	6	Lahu	2003-10-01	2	3	1	2	2	0	3	1	1	2	1	2	2	2	2	1	1	42	3	2	2	2	2	2	2	2	2	2	2	2	2	2	1	#NULL!	1	1	39	2	2	2	2	2	2
1040286	15240941491	2019-12-13	2	6	Dai	2003-11-09	2	3	1	2	1	0	2	1	1	2	2	2	2	2	2	1	1	41	0	2	2	2	2	2	2	2	2	2	2	2	2	2	1	#NULL!	1	2	#NULL!	1	2	2	2	2	2
1040287	15987250231	2019-12-13	2	1		2003-09-11	2	3	1	2	2	0	4	1	1	2	1	2	2	2	2	1	1	45	3	2	2	2	2	2	2	2	2	2	2	2	2	2	1	#NULL!	1	1	45	2	2	2	2	2	2
1040288	18788395779	2019-12-13	2	1		2004-03-24	2	3	1	2	2	0	3	1	1	2	1	2	2	2	2	1	1	46	3	2	2	2	2	2	2	2	2	2	2	2	2	2	1	#NULL!	1	1	36	3	2	2	2	2	2
1040289	15987276613	2019-12-13	1	1		2002-11-07	2	3	1	2	2	0	2	1	1	2	2	2	2	2	2	1	2	#NULL!	3	2	2	2	2	2	2	2	2	2	2	2	2	2	1	#NULL!	1	2	#NULL!	2	2	2	2	2	2
1040290	18214514936	2019-12-13	1	6	Dai	2003-02-08	2	3	1	2	2	0	4	1	1	2	1	2	2	2	1	1	1	45	3	2	2	1	2	2	2	2	2	2	2	2	2	2	2	#NULL!	1	1	43	2	2	2	1	2	2
1040291	15925485186	2019-12-13	1	6	Lahu	2003-08-15	2	3	1	2	2	0	4	1	1	1	1	2	2	2	2	1	1	42	2	1	2	2	2	2	2	2	2	2	2	2	2	2	2	#NULL!	1	1	45	3	2	2	2	2	2
1040292	13987006637	2019-12-13	1	1		2003-04-24	1	3	1	2	2	2	3	1	1	2	1	2	2	2	2	1	1	46	3	2	2	2	2	2	2	2	2	2	2	2	2	2	1	#NULL!	1	1	46	3	2	2	2	2	2
1040293	15987253221	2019-12-13	1	1		2003-05-23	2	3	1	2	2	1	4	1	1	1	1	2	2	2	2	1	1	40	3	2	2	2	2	2	2	2	2	2	2	2	2	2	1	#NULL!	1	1	39	0	2	2	2	2	2
1040294	15087884526	2019-12-13	2	1		2004-01-01	2	3	1	2	2	0	3	1	1	2	1	2	2	2	2	1	1	48	3	2	2	2	2	2	2	2	2	2	2	2	2	2	1	#NULL!	1	1	46	3	2	2	2	2	2
1040295	18288350368	2019-12-13	1	1		2004-06-18	2	3	1	2	2	0	3	1	1	2	1	2	2	2	2	1	1	44	2	2	2	2	2	2	2	2	2	2	2	2	2	2	1	#NULL!	1	1	38	3	2	2	2	2	2
1040296	无	2019-12-13	2	3		2004-01-08	2	3	1	2	2	0	7	1	1	1	1	1	2	2	2	1	1	36	2	2	2	2	2	2	2	2	2	2	2	2	2	2	1	#NULL!	1	1	32	2	2	2	2	2	2
1040297	15012082941	2019-12-13	2	1		2003-07-14	2	3	1	1	2	0	3	1	1	2	1	2	2	2	2	1	1	43	1	2	2	2	2	2	2	2	2	2	2	2	2	1	2	#NULL!	1	1	42	2	2	2	2	2	2
1040298	15906906748	2019-12-13	2	6	Lahu	2004-01-02	2	3	1	2	2	0	4	1	1	2	1	2	2	2	2	1	1	46	3	2	2	2	2	2	2	2	2	2	2	2	2	2	1	#NULL!	1	1	46	3	2	2	2	2	2
1040299	15987257087	2019-12-13	2	1		2004-11-06	1	3	1	2	2	0	4	1	1	2	2	1	2	2	2	1	1	56	4	2	2	2	1	2	2	2	2	2	2	2	2	2	2	#NULL!	1	1	40	4	2	2	2	2	2
1040300	13759365960	2019-12-13	2	1		2005-04-03	2	3	1	2	2	1	5	1	1	1	1	2	2	2	2	1	1	38	4	2	2	2	2	2	2	2	2	2	2	2	2	2	1	#NULL!	1	1	38	4	2	2	2	2	2
1040301	15906911028	2019-12-13	1	6	Lahu	2004-03-01	2	3	1	2	2	0	3	1	1	2	1	2	2	2	2	1	2	#NULL!	4	2	2	2	2	2	2	2	2	2	2	2	2	2	1	#NULL!	1	2	#NULL!	2	2	2	2	2	2
1040302	15012073750	2019-12-13	1	1		2002-10-07	2	3	1	2	2	0	5	1	1	1	1	2	2	2	2	1	1	41	3	2	2	2	2	2	2	2	2	2	2	2	2	2	1	#NULL!	1	1	39	2	2	2	2	2	2
1040303	15974912876	2019-12-13	2	2		2003-11-02	1	3	1	2	2	0	3	1	1	2	1	2	2	2	2	1	1	40	3	2	2	1	1	2	2	2	2	2	2	2	2	2	2	#NULL!	1	1	41	1	2	2	2	2	2
1040304	18388909189	2019-12-13	1	1		2003-06-27	2	3	1	2	2	0	3	1	1	2	1	2	2	2	2	1	1	46	3	2	2	2	2	2	2	2	2	2	2	2	2	1	2	#NULL!	1	1	44	3	2	2	1	2	2
1040305	13578426751	2019-12-13	1	1		2003-12-18	2	3	1	2	2	0	4	1	1	2	1	2	2	1	2	1	2	#NULL!	3	2	2	2	2	2	2	2	2	2	2	2	2	2	1	#NULL!	1	2	#NULL!	2	2	2	2	2	2
1040306	15012104718	2019-12-13	2	3		2003-08-11	2	3	1	2	2	0	4	2	2	1	2	1	2	2	2	1	1	35	2	2	2	2	2	2	2	2	2	2	2	2	2	2	1	#NULL!	1	1	34	2	2	2	2	2	2
1040307	13988328980	2019-12-13	2	1		2004-03-01	1	3	1	2	1	0	3	1	1	1	2	2	2	2	2	1	1	52	5	2	2	2	2	2	2	2	2	2	2	2	2	1	2	#NULL!	1	1	46	3	2	2	2	2	2
1040308	15012086368	2019-12-13	2	1		2004-05-12	2	3	1	2	2	0	3	1	1	2	1	2	2	2	2	1	2	#NULL!	3	2	2	2	2	2	2	2	2	2	2	2	1	2	2	#NULL!	1	2	#NULL!	2	2	2	2	2	2
1040309	18214513335	2019-12-13	2	1		2004-08-20	2	3	1	2	2	0	3	1	1	2	1	2	2	2	2	1	1	57	2	2	1	2	2	2	2	2	2	2	2	2	2	2	2	#NULL!	1	1	55	1	2	2	2	2	2
1040310	14736852798	2019-12-13	2	1		2004-02-03	1	3	1	2	2	0	2	1	1	2	2	2	2	2	2	1	1	48	2	2	2	2	2	2	2	2	2	2	2	2	2	2	1	#NULL!	1	1	48	4	2	2	1	2	2
1040311	15012006939	2019-12-13	2	1		2004-01-20	1	3	1	2	2	0	5	1	1	1	1	2	2	2	2	1	1	40	4	2	2	2	2	2	2	2	2	2	2	2	2	2	1	#NULL!	1	1	38	3	2	2	2	2	2
1040312	15288400019	2019-12-13	1	3		2004-05-22	1	3	1	2	1	1	1	1	2	2	2	2	2	2	2	2	#NULL!	#NULL!	#NULL!	#NULL!	#NULL!	#NULL!	#NULL!	#NULL!	#NULL!	#NULL!	#NULL!	#NULL!	#NULL!	#NULL!	#NULL!	#NULL!	#NULL!	5	1	1	36	4	2	2	2	2	2
1040313	15126495571	2019-12-13	1	1		2002-11-12	2	3	1	2	2	0	3	1	1	1	2	2	2	2	2	1	1	46	2	2	2	2	2	2	2	2	2	2	2	2	2	2	1	#NULL!	1	1	46	1	2	2	2	2	2
1040314	13529603818	2019-12-13	2	1		2004-08-01	2	3	1	2	2	0	4	1	1	1	1	2	2	2	2	1	1	40	3	2	2	2	2	2	2	2	2	2	2	2	2	2	1	#NULL!	1	1	38	2	2	2	2	2	2
1040315	13759351879	2019-12-13	2	1		2003-05-29	1	3	1	2	1	0	2	1	1	2	2	2	2	2	2	1	1	43	4	2	2	2	2	2	2	2	2	1	2	2	2	2	2	#NULL!	1	1	42	5	2	2	2	2	2
1040316	15906958942	2019-12-13	2	1		2002-09-03	2	3	1	2	2	0	6	1	1	1	2	2	2	2	2	1	1	42	3	2	2	2	2	2	2	2	2	2	2	2	2	2	1	#NULL!	1	1	40	4	2	2	2	2	2
1040317	13578420696	2019-12-13	2	1		2004-03-12	2	3	1	2	2	1	2	1	1	2	2	2	2	2	2	1	2	#NULL!	2	2	2	2	2	2	2	2	2	2	2	2	2	2	1	#NULL!	1	1	44	3	2	2	2	2	2
1040318	13759359609	2019-12-13	2	1		2004-02-19	2	3	1	2	2	0	2	1	1	2	2	2	2	2	2	1	1	44	3	2	2	2	2	2	2	2	2	2	2	2	2	2	1	#NULL!	1	1	42	3	2	2	2	2	2
1040319	15752383716	2019-12-13	1	1		2004-09-06	2	3	1	2	2	0	3	2	2	1	1	2	2	2	2	1	1	42	2	2	2	2	2	2	2	2	2	2	2	2	2	2	1	#NULL!	1	1	41	2	2	2	2	2	2
1040320	15769939603	2019-12-13	2	1		2003-09-20	2	3	1	2	2	0	5	1	1	1	1	2	2	2	2	1	1	37	2	2	2	2	2	2	2	2	2	2	2	2	2	2	1	#NULL!	1	1	36	2	2	2	2	2	2
1040321	15126540361	2019-12-13	2	1		2004-10-16	2	3	1	2	2	0	3	1	1	2	1	2	2	2	2	1	1	44	2	2	2	2	2	2	2	2	2	2	1	2	2	2	2	#NULL!	1	1	34	2	2	2	2	2	2
1040322	15906953839	2019-12-13	2	6	Dai	2004-01-22	2	3	1	2	2	0	3	1	1	2	1	2	2	2	2	1	1	47	2	2	2	2	2	2	2	2	2	2	1	2	2	2	2	#NULL!	1	1	38	3	2	2	2	2	2
1040323	15240930973	2019-12-13	2	3		2003-05-10	2	3	1	2	2	1	2	1	2	2	1	2	2	2	2	1	1	36	2	2	2	2	2	2	2	2	2	2	2	2	2	2	1	#NULL!	1	1	35	3	2	2	2	2	2
1040324	15906914959	2019-12-13	2	1		2001-10-04	2	3	1	2	2	3	5	1	1	2	1	2	2	2	2	1	1	48	2	2	2	2	2	2	2	2	2	2	2	2	2	2	1	#NULL!	1	1	39	2	2	2	2	2	2
1040325	13759335405	2019-12-13	2	1		2004-01-20	2	3	1	2	2	0	3	1	1	2	1	2	2	2	2	1	1	41	4	2	2	2	2	2	2	2	2	2	1	2	2	2	2	#NULL!	1	1	42	2	2	2	2	2	2
1040326	15126496538	2019-12-13	1	1		2004-09-30	1	3	1	1	2	1	4	1	1	2	1	2	2	2	2	1	2	#NULL!	5	2	2	1	2	2	2	2	2	2	2	2	2	2	2	#NULL!	1	2	#NULL!	4	2	2	2	2	2
1040327	15087837262	2019-12-13	1	6	Dai	2004-03-17	2	3	1	2	2	1	4	1	1	1	1	2	2	2	2	1	1	43	2	2	2	2	2	2	2	2	2	2	2	2	2	1	2	#NULL!	1	1	33	2	2	2	2	2	2
1040328	18788384795	2019-12-13	1	1		2004-04-10	2	3	1	2	2	0	3	1	1	2	1	2	2	2	2	1	1	50	3	2	2	2	2	2	2	2	2	2	2	2	2	2	1	#NULL!	1	1	41	2	2	2	2	2	2
1040329	13759318834	2019-12-13	1	1		2004-04-12	2	3	1	2	2	0	3	1	1	2	1	2	2	2	2	1	1	42	3	2	2	2	2	2	2	2	2	2	2	2	2	2	1	#NULL!	1	1	40	3	2	2	2	2	2
1040330	19169053674	2019-12-13	1	1		2003-06-23	2	3	1	2	2	0	2	2	2	1	2	2	2	2	2	1	2	#NULL!	3	2	2	2	2	1	2	2	2	2	2	2	2	2	2	#NULL!	1	2	#NULL!	2	2	2	2	2	2
1040331	15974901454	2019-12-13	1	6	Lahu	2003-05-06	2	3	1	2	2	0	3	2	2	2	2	1	1	2	2	1	1	40	2	2	2	2	2	2	2	2	2	2	2	2	2	2	1	#NULL!	1	1	40	3	2	2	2	2	2
1040332	13618838389	2019-12-13	1	1		2004-01-06	1	3	1	2	2	0	3	1	1	2	1	2	2	2	2	1	1	38	2	2	2	2	2	2	2	2	2	2	2	2	2	2	1	#NULL!	1	1	39	3	2	2	2	2	2
1040333	15012106628	2019-12-13	1	1		2004-01-25	2	3	1	2	1	0	2	2	2	1	2	2	2	2	2	1	1	40	4	2	2	1	1	2	2	2	2	2	2	2	2	2	2	#NULL!	1	1	35	2	2	2	2	2	2
1040334	15974903791	2019-12-13	2	1		2003-11-22	2	3	1	2	2	0	6	1	1	1	1	2	1	2	2	1	1	46	3	2	2	2	2	2	2	2	2	2	2	2	2	2	1	#NULL!	1	1	30	2	2	2	2	2	2
1040335	13988317112	2019-12-13	1	1		2004-03-17	2	3	1	2	2	0	3	1	1	2	1	2	2	2	2	1	1	44	2	2	2	2	2	2	2	2	2	2	2	2	2	2	1	#NULL!	1	1	37	2	2	2	2	2	2
1040336	18788337637	2019-12-13	2	1		2003-05-17	2	3	1	2	2	0	1	2	2	2	2	2	2	1	2	1	1	46	3	2	2	2	2	2	2	2	2	2	2	2	2	2	1	#NULL!	1	1	41	2	2	2	2	2	2
1040337	15012058712	2019-12-13	2	1		2003-06-15	2	3	1	2	2	0	3	1	1	2	1	2	2	2	2	1	1	65	3	2	2	2	2	2	2	2	2	2	2	2	2	2	1	#NULL!	1	1	63	3	2	2	2	2	2
1040338	14769034035	2019-12-13	2	1		2003-08-23	2	3	1	2	2	0	3	1	1	2	1	2	2	2	2	1	1	43	2	2	2	2	2	2	2	2	2	2	2	2	2	1	2	#NULL!	1	1	40	2	2	1	2	2	2
1040339	18826955466	2019-12-13	2	1		2004-02-07	2	3	1	2	2	0	3	1	1	2	1	2	2	2	2	1	1	45	3	2	2	2	2	2	2	2	2	2	2	2	2	2	1	#NULL!	1	1	45	3	2	2	2	2	2
1040340	15887994538	2019-12-13	1	3		2004-02-16	2	3	1	2	1	0	4	1	1	2	2	2	1	2	2	1	1	45	2	2	2	2	2	2	2	2	2	2	2	2	2	2	1	#NULL!	1	1	43	3	2	2	2	2	2
1040341	13578322307	2019-12-13	2	1		2003-10-12	2	3	1	2	2	1	4	1	1	1	1	2	2	2	2	1	1	44	3	2	2	2	2	2	2	2	2	2	2	2	2	2	1	#NULL!	1	1	39	3	2	2	2	2	2
1040342	15906920108	2019-12-13	1	1		2003-08-18	2	3	1	2	2	0	3	1	1	2	1	2	2	2	2	1	1	41	3	2	2	2	2	2	2	2	2	2	2	2	2	2	1	#NULL!	1	1	40	2	2	2	2	2	2
1040343	18288327525	2019-12-13	2	6	Lahu	2003-12-23	2	3	1	2	2	0	3	2	1	1	1	2	2	2	2	1	1	43	2	2	2	2	2	2	2	2	2	2	2	2	2	2	1	#NULL!	1	1	39	2	2	2	2	2	2
1040344	18288398659	2019-12-13	1	1		2004-12-19	2	3	1	2	2	0	3	1	1	1	2	2	2	2	2	1	1	42	2	2	2	2	2	2	2	2	2	2	1	2	2	2	2	#NULL!	1	1	38	2	2	2	2	2	2
1040345	18288324454	2019-12-13	2	1		2003-07-16	2	3	1	2	2	0	3	1	1	2	1	2	2	2	2	1	1	48	2	2	2	2	2	2	2	2	2	2	1	2	2	2	2	#NULL!	1	1	41	2	2	2	2	2	1
1040346	15808831930	2019-12-13	2	5		2004-04-05	2	3	1	2	2	0	2	2	2	1	2	2	2	2	2	1	1	38	2	2	2	2	2	2	2	2	2	2	1	2	2	2	2	#NULL!	1	1	37	2	2	2	2	2	2
1040347	13759322436	2019-12-13	1	3		2003-10-05	2	3	1	2	1	1	2	1	1	2	2	2	2	2	2	1	2	#NULL!	2	2	2	2	2	2	2	2	2	2	2	2	2	2	1	#NULL!	1	2	#NULL!	4	2	2	2	2	2
1040348	15126461294	2019-12-13	1	3		2004-02-29	1	3	1	2	1	0	2	1	2	1	2	2	2	2	2	2	#NULL!	#NULL!	#NULL!	#NULL!	#NULL!	#NULL!	#NULL!	#NULL!	#NULL!	#NULL!	#NULL!	#NULL!	#NULL!	#NULL!	#NULL!	#NULL!	#NULL!	7	1	1	38	4	2	2	2	2	2
1040349	13759374538	2019-12-13	2	1		2003-03-21	2	3	1	2	2	0	5	1	1	1	1	2	2	2	2	1	1	43	3	2	2	2	2	2	2	2	2	2	2	2	2	2	1	#NULL!	1	1	39	2	2	2	2	2	2
1040350	15087884501	2019-12-13	1	1		2004-02-14	1	3	1	1	2	0	4	1	1	1	1	2	2	2	2	1	2	#NULL!	2	2	2	2	2	2	2	2	2	2	2	2	2	2	1	#NULL!	1	2	#NULL!	2	2	2	2	2	2
1040351	13529626104	2019-12-13	1	1		2004-09-16	2	3	1	2	2	0	2	1	2	1	2	2	2	2	2	1	1	42	2	2	2	2	2	2	2	2	2	2	2	2	2	2	1	#NULL!	1	1	39	2	2	2	2	2	2
1040352	18388963509	2019-12-13	1	1		1999-08-13	2	3	1	2	2	0	6	2	2	2	2	1	2	1	2	1	1	43	2	2	2	2	2	2	2	2	2	2	2	2	2	2	1	#NULL!	1	1	42	2	2	2	2	2	2
1040353	15240944426	2019-12-13	1	1		2003-01-22	2	3	1	2	2	0	6	1	1	1	1	2	2	2	2	1	1	40	2	2	2	2	2	2	2	2	2	2	2	2	2	2	1	#NULL!	1	1	39	2	2	2	2	2	2
1040354	15287618955	2019-12-13	2	1		2003-05-09	2	3	1	2	2	0	4	1	1	1	1	2	2	2	2	1	1	45	2	2	2	2	2	2	2	2	2	2	2	2	2	2	1	#NULL!	1	1	41	2	2	2	2	2	2
1040355	18388852461	2019-12-13	2	1		2004-06-26	2	3	1	2	2	1	3	1	1	2	1	2	2	2	2	1	1	53	2	2	2	2	2	2	2	2	2	2	2	2	2	2	1	#NULL!	1	1	43	1	2	2	2	2	2
1040356	15708836258	2019-12-13	2	1		2003-06-28	1	3	1	2	2	0	3	1	1	2	1	2	2	2	2	1	1	51	3	2	2	2	2	2	2	2	2	2	2	2	2	2	1	#NULL!	1	1	43	3	2	2	2	2	2
1040357	14787093164	2019-12-13	1	1		2003-02-28	2	3	1	2	2	0	3	1	2	2	2	2	2	2	2	2	#NULL!	#NULL!	#NULL!	#NULL!	#NULL!	#NULL!	#NULL!	#NULL!	#NULL!	#NULL!	#NULL!	#NULL!	#NULL!	#NULL!	#NULL!	#NULL!	#NULL!	11	1	2	#NULL!	2	2	2	2	2	2
1040358	15012053972	2019-12-13	2	1		2003-11-14	2	3	1	2	2	0	4	1	1	1	1	2	2	2	2	1	1	42	3	2	2	2	2	2	2	2	2	2	2	2	2	2	1	#NULL!	1	1	39	2	2	2	2	2	2
1040359	18314087162	2019-12-13	2	1		2003-04-09	2	3	1	2	2	0	5	1	1	1	1	2	2	2	2	1	1	53	3	2	2	2	2	2	2	2	2	2	2	2	2	2	1	#NULL!	1	1	48	2	2	2	2	1	2
1040360	18288397640	2019-12-13	1	3		2002-10-10	2	3	1	2	2	0	5	1	1	1	2	2	2	1	2	1	1	46	2	2	2	2	2	2	2	2	2	2	2	2	2	2	1	#NULL!	1	1	42	2	2	2	2	2	2
1040361	13988340943	2019-12-13	1	3		2003-02-04	2	3	1	2	2	0	6	1	1	1	1	2	2	2	2	1	1	39	3	2	2	2	2	2	2	2	2	2	2	2	2	2	1	#NULL!	1	1	39	3	2	2	2	2	2
1040362	15308836575	2019-12-13	2	1		2004-01-09	2	3	1	2	2	0	5	1	1	1	1	2	2	2	2	1	1	45	3	2	2	2	2	2	2	2	2	2	2	2	2	2	1	#NULL!	1	1	37	3	2	2	2	2	2
1040363	15808692481	2019-12-13	1	3		2003-09-23	2	3	1	2	2	0	3	1	1	2	1	2	2	2	2	1	1	50	3	2	2	2	2	2	2	2	2	2	2	2	2	1	2	#NULL!	1	1	49	3	2	2	2	2	2
1040364	13987030859	2019-12-13	2	3		2004-01-16	2	3	1	2	2	0	3	1	1	2	1	2	2	2	2	1	1	41	3	2	2	2	2	2	2	2	2	2	2	2	2	2	1	#NULL!	1	1	40	4	2	2	2	2	2
1040365	18788358829	2019-12-13	1	3		2002-09-17	2	3	1	2	2	0	3	1	1	2	1	2	2	2	2	1	1	52	2	2	2	2	2	2	2	2	2	2	1	2	2	2	2	#NULL!	1	1	49	1	2	2	2	2	2
1040366	14787504182	2019-12-13	2	1		2003-04-20	2	3	1	2	2	0	1	2	2	1	2	2	2	2	2	1	1	44	2	2	2	2	2	2	2	2	2	2	2	2	2	1	2	#NULL!	1	1	34	2	2	2	2	2	2
1040367	15758684698	2019-12-13	2	1		2003-04-13	2	3	1	2	2	0	3	1	1	2	1	2	2	2	2	1	1	42	3	2	2	2	2	2	2	2	2	2	2	2	2	2	1	#NULL!	1	1	39	2	2	2	2	2	2
1040368	14736841671	2019-12-13	2	1		2003-07-16	2	3	1	2	2	0	3	1	1	1	2	2	2	2	2	1	1	53	2	2	2	2	2	2	2	2	2	2	2	2	2	2	1	#NULL!	1	1	47	1	2	2	2	2	2
1040369	15825000791	2019-12-13	2	1		2003-10-05	2	3	1	2	2	0	2	1	1	2	2	2	2	2	2	1	1	43	3	2	1	1	2	2	2	2	2	2	2	2	2	2	2	#NULL!	1	1	41	3	2	2	2	2	2
1040370	18788308739	2019-12-13	1	1		2001-10-06	2	3	1	2	2	0	3	1	1	2	1	2	2	2	2	1	1	46	3	2	2	2	2	2	2	2	2	2	2	2	2	1	2	#NULL!	1	1	40	2	2	2	2	2	2
1040371	15126518596	2019-12-13	1	1		2003-07-22	2	3	1	2	2	0	3	1	1	2	1	2	2	2	2	1	1	46	3	2	2	2	2	2	2	2	2	2	2	2	2	2	1	#NULL!	1	1	48	2	2	2	2	2	2
1040372	13759398758	2019-12-13	1	1		2003-08-20	1	3	1	2	1	1	1	1	2	2	2	2	2	2	2	1	1	60	4	2	2	2	2	2	2	2	2	2	1	2	2	2	2	#NULL!	1	1	45	3	2	2	2	2	2
1040373	15911855756	2019-12-13	1	3		2004-02-06	2	3	1	2	2	0	5	1	1	1	1	2	2	2	2	1	1	39	3	2	2	2	2	2	2	2	2	2	2	2	2	1	2	#NULL!	1	1	38	2	2	2	2	2	2
1040374	13529617471	2019-12-13	2	6	Dai	2004-08-05	2	3	1	2	2	0	4	1	2	1	1	2	2	2	2	1	1	34	3	2	2	2	2	2	2	2	2	2	2	2	2	1	2	#NULL!	1	2	#NULL!	0	2	2	2	2	2
1040375	15887995250	2019-12-13	2	1		2004-04-25	1	3	1	2	2	0	3	1	1	2	2	2	2	2	1	1	1	56	5	2	2	2	2	2	2	2	2	2	2	2	2	1	2	#NULL!	1	1	45	3	2	2	2	2	2
1040376	15906966757	2019-12-13	1	1		2003-08-25	2	3	1	2	2	0	7	2	2	1	1	1	2	1	2	1	1	48	2	2	2	2	2	2	2	2	2	2	2	2	2	2	1	#NULL!	1	1	43	2	2	2	2	2	2
1040377	13988316806	2019-12-13	1	1		2003-10-28	1	3	1	2	1	0	3	1	1	1	2	2	2	2	2	1	1	41	3	2	2	2	2	2	2	2	2	2	2	2	2	2	1	#NULL!	1	1	40	4	2	2	2	2	2
1040378	18314185051	2019-12-13	1	1		2003-01-10	2	3	1	2	2	0	5	1	1	1	1	2	2	2	2	1	1	40	1	2	2	2	2	2	2	2	2	2	2	2	2	2	1	#NULL!	1	1	45	2	2	2	2	2	2
1040379	15012053429	2019-12-13	1	1		2003-08-07	1	3	1	1	2	0	1	2	2	2	1	2	2	2	2	1	2	#NULL!	2	2	2	2	2	2	2	2	2	2	2	2	2	2	1	#NULL!	1	2	#NULL!	3	2	2	2	2	2
1040380	13529982394	2019-12-13	1	6	Lahu	2003-08-14	2	3	1	2	2	0	5	1	1	1	1	2	2	2	2	1	2	#NULL!	3	2	2	2	2	2	2	2	2	2	2	2	2	2	1	#NULL!	1	2	#NULL!	3	2	2	2	2	2
1040381	18288389450	2019-12-13	2	1		2001-07-21	2	3	1	2	2	0	4	1	1	1	1	2	2	2	2	1	1	42	2	2	2	2	2	2	2	2	2	2	2	2	2	2	1	#NULL!	1	1	40	2	2	2	2	2	2
1040382	13759355604	2019-12-13	1	1		2002-02-14	2	3	1	2	2	0	4	1	1	2	1	2	2	2	2	1	2	#NULL!	3	2	2	2	2	2	2	2	2	2	2	2	2	2	1	#NULL!	1	1	37	3	2	2	2	2	2
1040383	18288303304	2019-12-13	2	6	Lahu	2002-09-23	2	3	1	2	2	0	5	1	1	1	1	2	2	2	2	1	1	41	3	2	2	2	2	2	2	2	2	2	2	2	2	2	1	#NULL!	1	1	39	3	2	2	2	2	2
1040384	18388960612	2019-12-13	2	1		2003-09-13	1	3	1	2	2	0	2	1	2	2	1	2	2	2	2	2	#NULL!	#NULL!	#NULL!	#NULL!	#NULL!	#NULL!	#NULL!	#NULL!	#NULL!	#NULL!	#NULL!	#NULL!	#NULL!	#NULL!	#NULL!	#NULL!	#NULL!	8	1	1	45	0	2	2	2	2	2
1040385	13320497038	2019-12-13	2	1		2003-07-02	2	3	1	2	1	3	2	1	1	2	2	2	2	2	2	1	1	45	4	2	2	2	2	2	2	2	2	2	2	2	2	2	1	#NULL!	1	1	45	3	2	2	2	2	2
1040386	18724911292	2019-12-13	1	1		2003-04-01	2	3	1	2	2	0	2	1	1	2	2	2	2	2	2	1	1	58	2	2	2	2	2	2	2	2	2	2	2	2	2	2	1	#NULL!	1	1	46	2	2	2	2	2	2
1040387	17387446350	2019-12-13	1	1		2003-11-17	2	3	1	2	2	0	8	1	1	1	1	1	1	1	2	1	1	44	3	2	2	2	2	2	2	2	2	2	2	2	2	2	1	#NULL!	1	1	38	2	2	2	2	2	2
1040388	15198602238	2019-12-13	2	1		2003-09-20	2	3	1	2	2	0	2	1	1	2	2	2	2	2	2	1	1	45	3	2	2	2	2	2	2	2	2	2	2	2	2	2	1	#NULL!	1	1	43	2	2	2	2	2	2
1040389	15974928683	2019-12-13	2	1		2004-06-28	2	3	1	2	2	0	4	1	1	1	1	2	2	2	2	1	1	34	2	2	2	2	2	2	2	2	2	2	2	2	2	2	1	#NULL!	1	1	34	3	2	2	2	2	2
1040390	13759390727	2019-12-13	2	1		2003-03-03	2	3	1	2	2	0	3	2	1	2	1	2	2	2	1	1	1	52	2	2	2	2	2	2	2	2	2	2	2	2	2	2	1	#NULL!	2	#NULL!	#NULL!	#NULL!	#NULL!	#NULL!	#NULL!	#NULL!	#NULL!
1040391	13988345774	2019-12-13	1	3		2003-04-20	2	3	1	1	1	0	3	1	1	2	2	2	1	2	2	1	1	33	3	2	2	2	2	2	2	2	2	2	1	2	2	2	2	#NULL!	1	1	34	1	2	2	2	2	2
1040392	13759345985	2019-12-13	1	1		2002-07-16	2	3	1	2	2	0	4	1	1	1	1	2	2	2	2	1	2	#NULL!	4	2	2	2	2	2	2	2	2	2	2	2	2	2	1	#NULL!	1	2	#NULL!	0	2	2	2	2	2
1040393	18788376137	2019-12-13	2	1		2004-12-25	2	3	1	2	2	0	3	1	1	1	2	2	2	2	2	1	1	47	3	2	2	2	2	2	2	2	2	2	2	2	2	2	1	#NULL!	1	1	41	2	2	2	1	2	2
1040394	1592543318	2019-12-13	2	1		2003-04-12	2	3	1	2	2	0	3	1	1	2	1	2	2	2	2	1	1	43	1	2	2	2	2	2	2	2	2	2	1	2	2	1	2	#NULL!	1	1	36	2	2	2	2	2	2
1040395	15758434601	2019-12-13	2	1		2003-01-12	2	3	1	2	2	0	3	1	1	2	1	2	2	2	2	1	1	48	2	2	2	2	2	2	2	2	2	2	2	2	2	2	1	#NULL!	1	1	44	2	2	2	2	2	2
1040396	18806942996	2019-12-13	1	1		2003-04-18	1	3	1	1	1	0	2	1	1	2	2	2	2	2	2	1	1	40	3	2	2	2	2	2	2	2	2	2	2	2	2	2	1	#NULL!	1	1	42	3	2	2	2	2	2
1040397	15308833228	2019-12-13	1	1		2004-01-27	1	3	1	2	1	0	2	1	1	2	2	2	2	2	2	1	2	#NULL!	2	2	2	2	2	2	2	2	2	2	2	2	2	2	1	#NULL!	1	2	#NULL!	3	2	2	2	2	2
1070001	15769960391	2019-12-06	1	1		2005-12-15	2	2	2	1	1	0	3	1	2	2	2	2	2	2	2	1	2	#NULL!	3	2	2	2	2	2	2	2	2	2	2	2	2	2	1	#NULL!	1	2	#NULL!	4	2	2	2	2	2
1070002	18408891937	2019-12-06	2	1		2006-09-09	2	2	1	2	2	0	2	2	2	1	2	2	2	2	2	2	#NULL!	#NULL!	#NULL!	#NULL!	#NULL!	#NULL!	#NULL!	#NULL!	#NULL!	#NULL!	#NULL!	#NULL!	#NULL!	#NULL!	#NULL!	#NULL!	#NULL!	6	1	1	40	3	2	2	2	2	2
1070003	14769009505	2019-12-06	1	1		2004-03-16	2	2	3	2	2	0	6	1	1	1	1	2	2	2	2	1	2	#NULL!	2	2	2	2	2	2	2	2	2	2	2	2	2	2	1	#NULL!	1	2	#NULL!	2	2	2	2	2	2
1070004	15825005075	2019-12-06	2	1		2003-11-11	2	2	3	2	2	0	4	2	2	1	1	2	2	2	2	1	2	#NULL!	2	2	2	1	2	2	2	2	2	2	2	2	2	2	2	#NULL!	1	2	#NULL!	2	2	2	2	2	2
1070005	15126503409	2019-12-06	2	1		2006-06-08	2	2	1	2	2	0	3	1	1	2	1	2	2	2	2	1	1	44	3	2	2	2	2	2	2	2	2	2	2	2	2	2	1	#NULL!	1	1	52	2	2	2	2	2	2
1070006	13759371625	2019-12-06	1	1		2006-12-25	2	2	2	2	2	0	5	1	1	1	1	2	2	2	2	1	1	38	3	2	2	2	2	2	2	2	2	2	2	2	2	2	1	#NULL!	1	1	32	3	2	2	2	2	2
1070007	18288361984	2019-12-06	1	4		2005-01-08	2	2	2	2	2	0	2	1	1	2	2	2	2	2	2	1	2	#NULL!	3	2	2	2	2	2	2	2	2	2	2	2	2	2	1	#NULL!	1	2	#NULL!	2	2	2	2	2	2
1070008	15769922961	2019-12-06	1	1		2003-10-05	2	2	3	2	2	0	4	1	1	2	2	1	2	2	2	1	1	54	3	2	2	2	2	2	2	2	2	2	2	2	2	1	2	#NULL!	1	1	45	2	2	2	2	2	2
1070009	15208836623	2019-12-06	2	1		2006-01-23	2	2	2	2	2	0	2	2	1	2	1	2	2	2	2	1	2	#NULL!	2	2	2	2	2	2	2	2	2	2	2	2	2	2	1	#NULL!	1	1	30	1	2	2	2	2	2
1070010	15287602994	2019-12-06	1	1		2004-08-14	2	2	3	2	2	0	3	1	1	2	1	2	2	2	2	1	1	41	3	2	2	1	2	2	2	2	2	2	2	2	2	2	2	#NULL!	1	1	40	2	2	2	1	2	2
1070011	17387435150	2019-12-06	1	1		2004-10-11	2	2	3	2	2	1	6	1	1	1	1	2	2	1	2	1	1	38	4	2	2	2	2	2	2	2	2	2	2	2	2	2	1	#NULL!	1	1	38	3	2	2	2	2	2
1070012	15818697937	2019-12-06	2	1		2004-12-15	2	2	3	2	2	0	4	1	1	2	1	2	2	2	2	1	1	40	3	2	2	2	2	2	2	2	2	2	2	2	2	2	1	#NULL!	1	1	31	2	2	2	2	2	2
1070013	17708833217	2019-12-06	1	1		2004-12-24	2	2	3	2	2	0	3	1	1	2	1	2	2	2	2	1	1	44	3	2	2	2	2	2	2	2	2	2	2	2	2	2	1	#NULL!	1	1	40	2	2	2	2	2	2
1070014	18788347048	2019-12-06	2	1	Dai	2004-12-21	2	2	3	2	2	0	3	1	1	2	1	2	2	2	2	1	2	#NULL!	2	2	2	2	2	2	2	2	2	2	2	2	2	2	1	#NULL!	1	2	#NULL!	2	2	2	2	2	2
1070015	15087804154	2019-12-06	2	1		2004-01-08	2	2	3	2	2	0	5	1	1	1	1	2	2	2	2	1	1	47	2	2	2	2	2	2	2	2	2	2	2	2	2	2	1	#NULL!	1	1	39	2	2	2	2	2	2
1070016	18724933414	2019-12-06	1	1		2004-03-13	2	2	3	2	2	0	4	1	1	2	1	1	2	2	2	1	1	43	3	2	2	2	2	2	2	2	2	2	2	2	2	2	1	#NULL!	1	1	44	3	2	2	2	2	2
1070017	13238639214	2019-12-06	2	1		2004-06-25	2	2	3	2	2	0	3	1	1	2	1	2	2	2	2	1	1	49	3	1	2	2	2	2	2	2	2	2	2	2	2	2	2	#NULL!	1	1	39	2	2	2	2	2	2
1070018	18308844972	2019-12-06	2	6	Dai	2003-04-04	2	2	3	2	2	0	4	1	1	1	1	2	2	2	2	1	1	48	2	2	2	2	2	2	2	2	2	2	2	2	2	2	1	#NULL!	1	1	45	4	2	2	1	2	2
1070019	13987011260	2019-12-06	2	1		2004-12-21	2	2	3	2	2	0	5	1	1	1	1	2	2	2	2	1	1	38	3	2	2	2	2	2	2	2	2	2	2	2	2	2	1	#NULL!	1	1	40	2	2	2	2	2	2
1070020	15012099447	2019-12-06	1	1		2005-01-01	2	2	3	2	2	0	6	1	1	1	1	2	2	2	2	1	1	45	3	2	2	2	2	2	2	2	2	2	2	2	2	2	1	#NULL!	1	1	43	2	2	2	2	2	2
1070021	15126568204	2019-12-06	1	6	Dai	2005-02-12	2	2	3	2	2	0	4	1	1	2	2	2	2	2	2	1	1	52	2	2	2	2	2	2	2	2	2	2	2	2	2	2	1	#NULL!	1	1	49	2	2	2	2	2	2
1070022	14769015465	2019-12-06	2	1		2004-09-19	2	2	3	2	2	0	4	1	1	2	1	2	2	2	2	1	1	37	2	2	2	2	2	2	2	2	2	2	2	2	2	2	1	#NULL!	1	1	36	3	2	2	2	2	2
1070023	15987261781	2019-12-06	2	1		2004-06-18	2	2	3	2	2	3	3	1	1	2	1	2	2	2	2	1	2	#NULL!	2	2	2	2	2	2	2	2	2	2	2	2	2	2	1	#NULL!	1	2	#NULL!	2	2	2	1	2	2
1070024	18469614535	2019-12-06	2	1		2004-05-28	2	2	3	2	2	0	4	1	1	1	1	2	2	2	2	1	1	45	2	2	2	2	2	2	2	2	2	2	1	2	2	2	2	#NULL!	1	1	41	1	2	2	2	2	2
1070025	15012065074	2019-12-06	1	1		2004-09-10	2	2	3	2	2	0	6	1	1	2	1	1	2	2	2	1	1	35	2	2	2	2	2	2	2	2	2	2	2	2	2	2	1	#NULL!	1	1	34	2	2	2	2	2	2
1070026	18469611308	2019-12-06	1	1		2005-04-16	2	2	3	2	2	0	3	1	1	2	2	2	2	2	2	1	2	#NULL!	2	2	2	2	2	2	2	2	2	2	2	2	2	1	2	#NULL!	1	2	#NULL!	2	2	2	2	2	2
1070027	15126488404	2019-12-06	1	1		2006-04-29	2	2	1	2	2	0	5	1	1	1	1	2	2	2	2	1	1	52	2	2	2	2	2	2	2	2	2	2	2	2	2	2	1	#NULL!	1	2	#NULL!	0	2	2	2	2	2
1070028	19988303561	2019-12-06	1	1		2005-09-15	2	2	2	1	2	0	2	2	1	2	2	2	2	2	2	1	1	50	3	2	2	1	2	2	2	2	2	2	2	2	2	2	2	#NULL!	1	1	45	2	2	2	2	2	2
1070029	1578439073	2019-12-06	1	1		2006-02-15	2	2	2	1	2	0	4	1	1	2	1	2	2	2	2	1	1	45	3	2	2	2	2	2	2	2	2	2	2	2	2	2	1	#NULL!	1	1	43	2	2	2	2	2	2
1070030	15287605716	2019-12-06	2	1		2005-09-17	2	2	2	2	2	0	4	1	1	2	1	2	2	2	2	1	1	38	3	2	2	2	2	2	2	2	2	2	2	2	2	2	1	#NULL!	1	1	39	3	2	2	2	2	2
1070031	18788307145	2019-12-06	1	1		2005-12-31	2	2	2	2	2	0	2	1	1	2	2	2	2	2	2	1	2	#NULL!	2	2	2	2	2	2	1	2	2	2	2	2	2	2	2	#NULL!	1	1	45	0	2	2	2	2	2
1070032	13578320939	2019-12-06	2	1		2006-01-31	2	2	2	2	2	0	6	1	1	1	1	2	2	2	2	1	1	39	2	2	2	2	2	2	2	2	2	2	2	2	2	2	1	#NULL!	1	1	40	2	2	2	2	2	2
1070033	15012033775	2019-12-06	2	1		2006-03-06	2	2	2	2	2	0	6	1	1	1	2	2	2	2	2	1	1	41	2	2	2	2	2	2	2	2	2	2	2	2	2	2	1	#NULL!	1	1	39	2	2	2	2	2	2
1070034	15126561861	2019-12-06	1	1		2005-10-16	2	2	2	2	2	0	3	1	2	1	1	2	2	2	2	1	1	46	3	2	2	2	2	2	2	2	2	2	2	2	2	2	1	#NULL!	1	1	36	3	2	2	2	2	2
1070035	18806947007	2019-12-06	2	1		2006-04-06	2	2	2	2	2	0	5	1	1	1	1	2	2	2	2	1	1	38	3	2	2	2	2	2	2	2	2	2	2	2	2	2	1	#NULL!	1	1	32	2	2	2	2	2	2
1070036	1501201444	2019-12-06	2	6	Dai	2007-01-08	2	2	2	2	2	2	2	2	2	1	2	2	2	2	2	1	1	36	2	2	2	2	2	2	2	2	2	2	2	2	2	2	1	#NULL!	1	1	35	3	2	2	2	2	2
1070037	15208830923	2019-12-06	2	1		2006-02-14	2	2	2	2	2	0	3	1	1	2	1	2	2	2	2	1	1	38	2	2	2	2	2	2	2	2	2	2	2	2	2	2	1	#NULL!	1	1	35	2	2	2	2	2	2
1070038	15758420801	2019-12-06	1	1		2005-07-19	2	2	2	2	1	0	2	1	1	2	2	2	2	2	2	1	2	#NULL!	3	2	2	2	2	2	2	2	2	2	2	2	2	2	1	#NULL!	1	2	#NULL!	2	2	2	2	2	2
1070039	15974916971	2019-12-06	2	1		2005-04-13	2	2	2	2	2	0	7	1	1	1	1	2	2	2	2	1	2	#NULL!	2	2	2	2	2	2	2	2	2	2	2	2	2	2	1	#NULL!	1	2	#NULL!	2	2	2	2	2	2
1070040	18895834059	2019-12-06	1	1		2005-03-08	2	2	2	2	2	0	4	2	1	1	1	2	2	2	2	1	1	44	2	2	2	2	2	2	2	2	2	2	2	2	2	2	1	#NULL!	2	#NULL!	#NULL!	#NULL!	#NULL!	#NULL!	#NULL!	#NULL!	#NULL!
1070041	15087826704	2019-12-06	2	1		2006-09-20	2	2	2	2	2	1	5	1	2	1	1	2	2	2	2	1	1	46	2	2	2	2	2	2	2	2	2	2	1	2	2	2	2	#NULL!	1	1	41	2	2	2	2	1	2
1070042	14769077571	2019-12-06	2	1		2005-12-18	2	2	2	2	2	0	6	1	1	1	1	2	2	2	2	1	1	42	3	2	2	2	2	2	2	2	2	2	2	2	2	2	1	#NULL!	1	1	38	2	2	2	2	2	2
1070043	14769034773	2019-12-06	1	1		2006-02-28	2	2	2	2	2	0	4	1	1	2	1	2	2	2	2	1	1	45	2	2	2	2	2	2	2	2	2	2	2	2	2	2	1	#NULL!	1	1	46	3	2	2	2	2	2
1070044	15925480852	2019-12-06	2	1		2005-07-17	2	2	2	2	2	0	6	1	1	1	1	2	2	2	2	1	2	#NULL!	3	2	2	2	2	2	2	2	2	2	2	2	2	2	1	#NULL!	1	2	#NULL!	2	2	2	2	2	2
1070045	15906916715	2019-12-06	2	1		2004-08-30	2	2	3	2	2	0	2	2	1	2	1	2	2	2	2	1	1	50	2	2	2	2	2	2	2	2	2	2	2	2	2	2	1	#NULL!	1	1	45	2	2	2	2	2	2
1070046	15012056170	2019-12-06	1	1		2004-08-22	2	2	3	2	2	0	9	1	1	2	2	2	1	2	2	1	1	42	3	2	2	2	2	2	2	2	2	2	2	2	2	2	1	#NULL!	1	1	40	3	2	2	2	2	2
1070047	15758431575	2019-12-06	1	1		2004-03-26	2	2	3	2	2	0	5	1	1	2	1	2	2	2	2	1	1	46	3	2	2	2	2	2	2	2	2	2	2	2	2	2	1	#NULL!	1	1	36	4	2	2	2	2	2
1070048	15126504347	2019-12-06	1	6	Dai	2004-07-15	2	2	3	2	2	0	4	1	1	2	1	2	2	2	2	1	1	42	1	2	2	2	2	2	2	2	2	2	2	2	2	2	1	#NULL!	1	1	43	2	2	2	2	2	2
1070049	18388924670	2019-12-06	1	1		2004-11-30	2	2	3	1	2	0	1	1	2	2	2	2	2	2	2	2	#NULL!	#NULL!	#NULL!	#NULL!	#NULL!	#NULL!	#NULL!	#NULL!	#NULL!	#NULL!	#NULL!	#NULL!	#NULL!	#NULL!	#NULL!	#NULL!	#NULL!	1	1	1	43	1	2	2	2	2	2
1070050	15126564813	2019-12-06	2	1		2005-01-01	2	2	3	2	2	0	2	2	1	2	1	2	2	2	2	1	1	52	2	2	2	2	2	2	2	2	2	2	2	2	2	2	1	#NULL!	1	2	#NULL!	0	2	2	2	2	2
1070051	15906965526	2019-12-06	1	1		2004-11-04	2	2	3	2	2	0	6	1	1	1	1	2	2	2	2	1	2	#NULL!	2	2	2	2	2	2	2	2	2	2	2	2	2	2	1	#NULL!	1	2	#NULL!	3	2	2	2	2	2
1070052	14736849207	2019-12-06	2	1		2004-03-09	2	2	3	2	2	0	3	1	1	2	1	2	2	2	2	1	1	52	2	2	2	1	2	2	2	2	2	2	2	2	2	2	2	#NULL!	1	1	48	2	2	2	1	2	2
1070053	15012035926	2019-12-06	1	1		2004-10-29	2	2	3	2	2	0	3	1	1	1	2	2	2	2	2	1	1	32	3	2	2	2	2	2	2	2	2	2	2	2	2	2	1	#NULL!	1	1	33	2	2	2	2	2	2
1070054	15769921096	2019-12-06	2	1		2004-02-06	2	2	3	2	2	0	1	2	1	2	2	2	2	2	2	1	1	55	2	2	2	1	2	2	2	2	2	2	2	2	2	2	2	#NULL!	2	#NULL!	#NULL!	#NULL!	#NULL!	#NULL!	#NULL!	#NULL!	#NULL!
1070055	15126456736	2019-12-06	2	1		2004-10-18	2	2	3	2	2	0	2	1	2	2	1	2	2	2	2	2	#NULL!	#NULL!	#NULL!	#NULL!	#NULL!	#NULL!	#NULL!	#NULL!	#NULL!	#NULL!	#NULL!	#NULL!	#NULL!	#NULL!	#NULL!	#NULL!	#NULL!	10	1	1	45	2	2	2	2	2	2
1070056	15911854125	2019-12-06	2	1		2004-02-19	2	2	3	2	2	0	4	1	1	2	1	2	2	2	2	1	1	42	2	2	2	2	2	2	2	2	2	2	2	2	2	2	1	#NULL!	1	1	40	2	2	2	2	2	2
1070057	15758437031	2019-12-06	1	1		2004-11-01	2	2	3	2	2	0	3	1	1	2	1	2	2	2	2	1	2	#NULL!	2	2	2	2	2	2	2	2	2	2	2	2	2	2	1	#NULL!	1	2	#NULL!	0	2	2	2	2	2
1070058	14787569591	2019-12-06	1	6	Dai	2004-08-21	2	2	3	2	2	0	4	1	1	1	1	2	2	2	2	1	1	48	2	2	2	2	2	2	2	2	2	2	2	2	2	2	1	#NULL!	1	1	47	4	2	2	2	2	2
1070059	14769097791	2019-12-06	2	1		2004-12-16	2	2	3	2	2	0	2	1	1	2	2	2	2	2	2	1	1	38	3	2	2	2	2	2	2	2	2	2	2	2	2	2	1	#NULL!	1	1	46	2	2	2	2	2	2
1070060	15126504347	2019-12-06	1	6	Dai	2004-07-13	2	2	3	2	2	0	3	1	1	2	1	2	2	2	2	1	2	#NULL!	1	2	2	2	2	2	2	2	2	2	2	2	2	2	1	#NULL!	1	2	#NULL!	2	2	2	2	2	2
1070061	18288313765	2019-12-06	2	6	Dai	2004-08-17	2	2	3	2	2	0	3	1	1	2	1	1	2	2	2	1	1	45	2	2	2	2	2	2	2	2	2	2	2	2	2	2	1	#NULL!	1	1	44	2	2	2	2	2	2
1070062	14787503797	2019-12-06	1	1		2004-05-07	2	2	3	2	2	0	5	1	1	1	1	2	2	2	2	1	1	42	3	2	2	2	2	2	2	2	2	2	2	2	2	2	1	#NULL!	1	1	36	2	2	2	2	2	2
1070063	15126569520	2019-12-06	2	1		2004-09-02	2	2	3	2	2	0	3	1	1	2	1	2	2	2	2	1	2	#NULL!	2	2	2	2	2	2	2	2	2	2	2	2	2	2	1	#NULL!	1	2	#NULL!	1	2	2	2	2	2
1070064	15925481308	2019-12-06	1	1		2004-10-06	2	2	3	2	2	0	2	2	1	2	2	2	2	2	2	1	2	#NULL!	3	2	2	2	2	2	2	2	2	2	2	2	2	2	1	#NULL!	1	2	#NULL!	3	2	2	2	2	2
1070065	15012047815	2019-12-06	2	1		2004-12-22	2	2	3	2	2	0	4	1	1	1	1	2	2	2	2	1	1	42	2	2	2	2	2	2	2	2	2	2	2	2	2	2	1	#NULL!	1	1	38	2	2	2	2	2	2
1070066	15012057047	2019-12-06	1	1		2004-09-14	2	2	3	1	1	0	3	2	2	1	2	1	2	2	2	1	1	38	2	2	2	2	2	2	2	2	2	2	2	2	2	2	1	#NULL!	1	1	39	3	2	2	2	2	2
1070067	18314185941	2019-12-06	2	1		2003-12-08	2	2	3	2	2	0	4	2	2	2	2	2	2	1	2	1	1	42	4	2	2	2	2	2	2	2	2	2	2	2	2	2	1	#NULL!	1	1	41	2	2	2	2	2	2
1070068	15087820041	2019-12-06	1	1		2004-08-27	2	2	3	2	2	0	3	1	1	2	1	2	2	2	2	1	2	#NULL!	2	2	2	2	2	2	2	2	2	2	2	2	2	2	1	#NULL!	1	2	#NULL!	2	2	2	2	2	2
1070069	14787593742	2019-12-06	1	1		2004-02-08	2	2	3	2	2	0	4	2	2	2	1	1	2	1	2	1	2	#NULL!	3	2	2	2	2	2	2	2	2	2	2	2	2	2	1	#NULL!	1	2	#NULL!	3	2	2	2	2	2
1070070	18808832476	2019-12-06	1	1		2003-12-31	2	2	3	2	2	4	3	2	2	2	2	2	2	2	1	1	2	#NULL!	3	2	2	2	2	2	2	2	2	2	2	2	2	2	1	#NULL!	1	2	#NULL!	4	2	2	2	2	2
1070071	15012105124	2019-12-06	2	1		2004-11-15	2	2	3	2	2	0	4	1	1	2	1	2	2	2	2	1	2	#NULL!	3	2	2	2	2	2	2	2	2	2	2	2	2	2	1	#NULL!	1	2	#NULL!	2	2	2	2	2	2
1070072	15012066515	2019-12-06	1	1		2004-11-20	2	2	3	2	2	0	3	1	1	2	1	2	2	2	2	1	2	#NULL!	3	2	2	2	2	2	2	2	2	2	2	2	2	2	1	#NULL!	1	2	#NULL!	3	2	2	2	2	2
1070073	15012051484	2019-12-06	2	1		2004-03-04	2	2	3	2	2	0	4	1	1	2	1	2	2	2	2	1	1	50	3	2	2	2	2	2	2	2	2	2	2	2	2	2	1	#NULL!	1	1	51	3	2	2	2	2	2
1070074	18708832038	2019-12-06	1	1		2004-05-05	2	2	3	2	2	0	2	1	1	2	2	2	2	2	2	1	1	56	3	2	2	2	2	2	2	2	2	2	2	2	2	2	1	#NULL!	1	1	48	2	2	2	1	2	2
1070075	18288365302	2019-12-06	1	1		2004-07-11	2	2	3	1	2	0	3	1	1	2	1	2	2	2	2	1	2	#NULL!	3	2	2	2	2	2	2	2	2	2	2	2	2	2	1	#NULL!	1	2	#NULL!	2	2	2	2	2	2
1070076	15906949362	2019-12-06	2	1		2006-12-01	2	2	1	2	2	0	3	2	2	1	1	2	2	2	2	1	2	#NULL!	3	2	2	2	2	2	2	2	2	2	2	2	2	2	1	#NULL!	1	2	#NULL!	2	2	2	2	2	2
1070077	15825001883	2019-12-06	2	1		2007-03-03	2	2	1	2	2	0	2	2	2	1	2	2	2	2	2	1	1	43	3	2	2	2	2	2	2	2	2	2	2	2	2	2	1	#NULL!	1	1	37	2	2	2	2	2	2
1070078	15126598443	2019-12-06	2	1		2007-02-18	2	2	1	2	2	0	5	1	1	1	1	2	2	2	2	1	1	40	2	1	2	2	2	2	2	2	2	2	2	2	2	2	2	#NULL!	1	2	#NULL!	3	2	2	2	2	2
1070079	15758424943	2019-12-06	2	1		2006-10-16	2	2	1	2	2	0	3	1	1	2	1	2	2	2	2	1	1	37	3	2	2	2	2	2	2	2	2	2	2	2	2	2	1	#NULL!	1	1	35	2	2	2	2	2	2
1070080	14787529075	2019-12-06	2	1		2007-03-14	2	2	1	2	1	0	3	2	2	1	2	1	2	2	2	1	2	#NULL!	0	2	2	2	2	2	2	2	2	2	2	2	2	2	1	#NULL!	1	2	#NULL!	0	2	2	2	2	2
1070081	13578420161	2019-12-06	2	1		2006-07-11	2	2	1	2	2	2	5	1	1	1	1	2	2	2	2	1	1	43	3	2	2	2	2	2	2	2	2	2	2	2	2	2	1	#NULL!	1	1	31	2	2	2	2	2	2
1070082	13578435265	2019-12-06	1	1		2005-05-24	2	2	2	2	2	0	3	1	1	2	1	2	2	2	2	1	1	36	2	2	2	2	2	2	2	2	2	2	2	2	2	2	1	#NULL!	1	1	33	0	2	2	2	2	2
1070083	18724956279	2019-12-06	1	1		2005-12-07	2	2	2	2	2	0	2	1	1	2	2	2	2	2	2	1	1	46	2	2	2	2	2	2	2	2	2	2	2	2	2	2	1	#NULL!	1	1	43	2	2	2	2	2	2
1070084	18288369947	2019-12-06	1	1		2009-12-06	2	2	2	2	2	0	3	1	1	2	1	2	2	2	2	2	#NULL!	#NULL!	#NULL!	#NULL!	#NULL!	#NULL!	#NULL!	#NULL!	#NULL!	#NULL!	#NULL!	#NULL!	#NULL!	#NULL!	#NULL!	#NULL!	#NULL!	12	1	2	#NULL!	2	2	2	2	2	2
1070085	13618834686	2019-12-06	1	1		2005-12-22	2	2	2	1	2	0	2	1	1	2	2	2	2	2	2	1	1	45	2	2	2	2	2	2	2	2	2	2	2	2	2	2	1	#NULL!	1	1	45	3	2	2	2	2	2
1070086	15887988122	2019-12-06	1	1		2005-11-03	2	2	2	1	2	0	4	1	1	2	1	2	2	2	2	1	1	45	2	2	2	1	2	2	2	2	2	2	2	2	2	2	2	#NULL!	1	1	39	1	2	2	2	2	2
1070087	18788311431	2019-12-06	1	1		2005-12-30	2	2	2	2	2	0	5	1	1	1	1	2	2	2	2	1	1	47	2	2	2	2	2	2	2	2	2	2	2	2	2	2	1	#NULL!	1	1	45	2	2	2	2	2	2
1070088	18088338586	2019-12-06	2	1		2005-08-11	2	2	2	2	2	0	5	1	1	1	1	2	2	2	2	1	1	38	2	2	2	2	2	2	2	2	2	2	2	2	2	2	1	#NULL!	1	1	43	3	2	2	2	2	2
1070089	14787517263	2019-12-06	2	6	Dai	2005-07-08	2	2	2	2	2	0	4	1	1	2	1	2	2	2	2	1	2	#NULL!	1	2	2	2	2	2	2	2	2	2	2	2	2	2	1	#NULL!	1	2	#NULL!	2	2	2	2	2	2
1070090	14769055437	2019-12-06	1	1		2005-10-11	2	2	2	2	1	2	2	2	2	1	2	2	2	2	2	1	1	40	4	2	2	2	2	2	2	2	2	2	2	2	2	2	1	#NULL!	1	1	40	2	2	2	2	2	2
1070091	18708802539	2019-12-06	1	1		2005-12-24	2	2	2	2	2	0	4	1	1	2	1	2	2	2	2	1	2	#NULL!	3	2	2	2	2	2	2	2	2	2	2	2	2	2	1	#NULL!	1	2	#NULL!	3	2	2	2	2	2
1070092	18895866901	2019-12-06	2	1		2005-10-18	2	2	2	2	2	0	3	1	1	2	1	2	2	2	2	1	1	53	3	2	2	2	2	2	2	2	2	2	2	2	2	2	1	#NULL!	1	1	38	2	2	2	2	2	2
1070093	13578437924	2019-12-06	2	1		2005-11-08	2	2	1	2	2	1	4	1	1	1	2	2	2	2	2	1	2	#NULL!	3	2	2	2	2	2	2	2	2	2	2	2	2	2	1	#NULL!	1	2	#NULL!	3	2	2	2	2	2
1070094	13529624653	2019-12-06	1	1		2005-07-01	2	2	1	2	2	0	2	1	1	2	2	2	2	2	2	1	1	46	3	2	2	2	2	2	2	2	2	2	2	2	2	2	1	#NULL!	1	1	36	2	2	2	2	2	2
1070095	15974900985	2019-12-06	2	1		2006-02-13	2	2	1	2	2	0	4	1	1	2	1	2	2	2	2	1	2	#NULL!	2	2	2	1	2	2	2	2	2	2	2	2	2	2	2	#NULL!	1	2	#NULL!	0	2	2	1	2	2
1070096	15925481808	2019-12-06	2	1		2007-03-31	2	2	1	2	2	0	2	2	2	1	2	2	2	2	2	1	1	47	3	2	2	2	2	2	2	2	2	2	2	2	2	2	1	#NULL!	1	2	#NULL!	3	2	2	2	2	2
1070097	15240907045	2019-12-06	2	1		2005-07-10	2	2	1	2	2	0	4	2	1	1	2	1	2	2	2	1	1	45	1	2	2	2	2	2	2	2	2	2	2	2	2	2	1	#NULL!	2	#NULL!	#NULL!	#NULL!	#NULL!	#NULL!	#NULL!	#NULL!	#NULL!
1070098	15987255722	2019-12-06	2	1		2006-10-24	2	2	1	2	2	0	4	1	1	1	1	2	2	2	2	1	1	40	3	2	2	2	2	2	2	2	2	2	2	2	2	2	1	#NULL!	1	1	35	2	2	2	2	2	2
1070099	15126535019	2019-12-06	2	1		2005-06-25	2	2	2	2	2	0	3	1	1	2	1	2	2	2	2	1	1	43	2	2	2	2	2	2	2	2	2	2	2	2	2	2	1	#NULL!	1	1	42	2	2	2	2	2	2
1070100	15126516096	2019-12-06	1	1		2005-08-17	2	2	2	2	2	0	4	1	1	1	1	2	2	2	2	1	1	43	2	2	2	2	2	2	2	2	2	2	2	2	2	2	1	#NULL!	1	1	39	2	2	2	2	2	2
1070101	18788384964	2019-12-06	2	1		2004-08-19	2	2	2	2	2	0	7	1	1	1	1	1	1	2	2	1	1	39	2	2	2	2	2	2	2	2	2	2	2	2	2	2	1	#NULL!	1	1	37	2	2	2	2	2	2
1070102	18288391507	2019-12-06	1	1		2005-10-27	2	2	2	2	2	0	4	1	1	2	2	1	2	2	2	1	1	41	2	2	2	2	2	2	2	2	2	2	2	2	2	2	1	#NULL!	1	1	40	2	2	2	2	2	2
1070103	15126562784	2019-12-06	1	1		2006-03-20	2	2	2	1	2	0	3	1	1	2	1	2	2	2	2	1	1	40	3	2	2	2	2	2	2	2	2	2	2	2	2	2	1	#NULL!	1	1	41	3	2	2	2	2	2
1070104	187883893713	2019-12-06	1	1		2005-05-25	2	2	2	2	2	0	5	1	2	1	1	1	2	2	2	1	2	#NULL!	3	2	2	2	2	2	2	2	2	2	2	2	2	2	1	#NULL!	1	1	42	2	2	2	2	2	2
1070105	14736856954	2019-12-06	1	1		2005-07-14	2	2	2	2	2	0	2	1	1	2	2	2	2	2	2	1	1	40	3	2	2	2	2	2	2	2	2	2	2	2	2	2	1	#NULL!	1	1	36	2	2	2	2	2	2
1070106	13378838606	2019-12-06	1	1		2005-06-09	2	2	2	2	2	0	2	1	1	2	2	2	2	2	2	1	1	51	3	2	2	2	2	2	2	2	2	2	2	2	2	2	1	#NULL!	1	1	42	2	2	2	2	2	2
1070107	15808691019	2019-12-06	1	1		2006-04-02	2	2	1	2	2	0	5	1	1	1	1	2	2	2	2	1	1	40	4	2	2	2	2	2	2	2	2	2	2	2	2	2	1	#NULL!	1	1	36	2	2	2	2	2	2
1070108	13988300205	2019-12-06	2	1		2006-11-06	2	2	1	2	2	0	2	2	2	1	2	2	2	2	2	1	1	40	3	2	2	2	2	2	2	2	2	2	2	2	2	1	2	#NULL!	1	1	38	2	2	2	2	2	2
1070109	15758641270	2019-12-06	1	1		2005-02-25	2	2	2	2	2	0	4	1	1	2	1	2	2	2	2	1	1	45	0	2	2	2	2	2	2	2	2	2	2	2	2	2	1	#NULL!	1	2	#NULL!	3	2	2	2	2	2
1070110	15126542329	2019-12-06	2	1		2005-01-02	2	2	2	2	2	0	3	1	2	2	1	2	2	2	1	1	2	#NULL!	0	2	2	2	2	2	2	2	2	2	2	2	2	2	1	#NULL!	1	1	45	2	2	2	2	2	2
1070111	18408812561	2019-12-06	1	6	Dai	2004-12-01	2	2	2	2	1	0	1	1	2	2	2	2	2	2	2	2	#NULL!	#NULL!	#NULL!	#NULL!	#NULL!	#NULL!	#NULL!	#NULL!	#NULL!	#NULL!	#NULL!	#NULL!	#NULL!	#NULL!	#NULL!	#NULL!	#NULL!	3	1	1	41	2	2	2	2	2	2
1070112	14769030802	2019-12-06	1	1		2005-05-15	2	2	2	2	2	0	3	1	1	2	1	2	2	2	2	1	1	37	3	2	2	2	2	2	2	2	2	2	2	2	2	2	1	#NULL!	1	1	35	3	2	2	2	2	2
1070113	14708838700	2019-12-06	2	1		2005-06-17	2	2	2	2	2	1	3	1	1	2	1	2	2	2	2	1	1	44	3	2	2	2	2	2	2	2	2	2	2	2	2	2	1	#NULL!	1	1	37	2	2	2	2	2	2
1070114	15126496355	2019-12-06	1	1		2006-03-01	2	2	2	2	2	0	3	1	1	2	1	2	2	2	2	1	1	39	2	2	2	2	2	2	2	2	2	2	2	2	2	2	1	#NULL!	1	1	37	3	2	2	2	2	2
1070115	15758425119	2019-12-06	2	1		2005-02-16	2	2	2	2	2	0	6	1	1	1	1	1	2	2	2	1	1	34	2	2	2	2	2	2	2	2	2	2	2	2	2	2	1	#NULL!	1	1	32	3	2	2	2	2	2
1070116	15906944703	2019-12-06	2	1		2005-05-04	2	2	2	2	2	0	4	1	1	2	1	2	2	2	2	1	2	#NULL!	3	2	2	2	2	2	2	2	2	2	2	2	2	2	1	#NULL!	1	2	#NULL!	3	2	2	2	2	2
1070117	14736859917	2019-12-06	2	1		2006-01-21	2	2	2	2	2	0	4	1	1	1	1	2	2	2	2	1	1	42	3	2	2	2	2	2	2	2	2	2	2	2	2	2	1	#NULL!	1	1	38	1	2	2	2	2	2
1070118	14769088646	2019-12-06	1	1		2005-01-01	2	2	2	2	2	1	2	1	1	2	2	2	2	2	2	1	2	#NULL!	3	2	2	1	2	2	2	2	2	2	2	2	2	2	2	#NULL!	1	2	#NULL!	3	2	2	2	2	2
1070119	15769947293	2019-12-06	2	6	Dai	2004-01-04	2	2	3	2	2	0	2	1	1	2	2	2	2	2	2	1	1	42	3	2	2	2	2	2	2	2	2	2	2	2	2	2	1	#NULL!	1	1	38	3	2	2	1	2	2
1070120	15987250482	2019-12-06	1	1		2004-01-07	2	2	3	2	2	1	4	1	1	2	1	2	2	2	2	1	1	54	2	2	2	2	2	2	2	2	2	2	2	2	2	2	1	#NULL!	1	1	53	3	2	2	2	2	2
1070121	15906904935	2019-12-06	1	1		2004-07-27	2	2	3	2	2	0	8	2	2	1	1	1	1	2	2	1	1	33	3	2	2	2	2	2	2	2	2	2	2	2	2	2	1	#NULL!	1	1	33	3	2	2	2	2	2
1070122	15911857918	2019-12-06	2	1		2004-09-20	2	2	3	2	2	0	4	1	1	1	1	2	2	2	2	1	2	#NULL!	3	2	2	2	2	2	2	2	2	2	2	2	2	2	1	#NULL!	1	2	#NULL!	3	2	2	2	2	2
1070123	14787504982	2019-12-06	1	1		2004-12-19	2	2	3	2	2	1	8	1	1	1	1	2	1	2	2	1	2	#NULL!	3	2	2	2	2	2	2	2	2	2	2	2	2	2	1	#NULL!	1	2	#NULL!	3	2	2	2	2	2
1070124	18314083885	2019-12-06	2	1		2003-09-04	2	2	3	2	2	0	3	1	1	2	1	2	2	2	2	1	1	43	3	2	2	2	2	2	2	2	2	2	2	2	2	2	1	#NULL!	1	1	42	3	2	2	2	2	2
1070125	15012085661	2019-12-06	1	1		2004-09-24	2	2	3	2	2	0	4	1	1	1	1	2	2	2	2	1	1	43	3	2	2	2	2	2	2	2	2	2	2	2	2	2	1	#NULL!	1	2	#NULL!	2	2	2	2	2	2
1070126	15887991371	2019-12-06	1	1		2004-08-20	2	2	3	2	2	0	3	1	1	2	1	2	2	2	2	1	2	#NULL!	2	2	2	2	2	2	2	2	2	2	2	2	2	2	1	#NULL!	1	2	#NULL!	2	2	2	2	2	2
1070127	14787080750	2019-12-06	2	1		2005-01-21	2	2	3	1	2	0	4	1	1	2	1	2	2	2	2	1	1	45	3	2	2	1	2	2	2	2	2	2	2	2	2	2	2	#NULL!	1	1	40	3	2	2	2	2	2
1070128	15087840586	2019-12-06	1	1		2005-10-20	2	2	2	2	2	0	3	1	1	2	1	2	2	2	2	1	2	#NULL!	0	2	2	2	2	2	2	2	2	2	2	2	2	2	1	#NULL!	1	2	#NULL!	0	2	2	2	2	2
1070129	13578438890	2019-12-06	2	1		2005-03-01	2	2	2	2	2	0	2	2	1	2	1	2	2	2	2	1	1	40	1	2	2	2	2	2	2	2	2	2	2	2	2	2	1	#NULL!	1	1	30	2	2	2	2	2	2
1070130	15087059826	2019-12-06	2	3		2004-09-14	2	2	2	1	2	1	3	1	2	2	1	2	2	2	2	1	1	41	5	2	2	2	2	2	2	2	2	2	2	2	2	2	1	#NULL!	1	1	39	3	2	2	2	2	2
1070131	15906914241	2019-12-06	2	1		2005-11-09	2	2	2	2	1	0	6	2	2	2	2	1	1	2	2	1	2	#NULL!	2	2	2	2	2	2	2	2	2	2	2	2	2	2	1	#NULL!	1	2	#NULL!	2	2	2	2	2	2
1070132	15769900783	2019-12-06	2	1		2005-08-22	2	2	2	2	2	0	5	2	2	1	2	2	2	2	2	1	1	34	3	2	2	1	2	2	2	2	2	2	2	2	2	2	2	#NULL!	1	1	32	2	2	2	2	2	2
1070133	15758693641	2019-12-06	1	1		2005-12-30	2	2	2	2	2	0	3	1	1	2	2	1	2	2	2	1	1	45	3	2	2	2	2	2	2	2	2	2	2	2	2	2	1	#NULL!	1	1	40	3	2	2	2	2	2
1070134	15126463431	2019-12-06	1	6	Dai	2005-11-04	2	2	2	1	2	0	3	1	1	2	1	2	2	2	2	1	1	38	2	2	2	2	2	2	2	2	2	2	2	2	2	2	1	#NULL!	1	1	34	3	2	2	2	2	2
1070135	15012064325	2019-12-06	1	1		2005-09-26	2	2	2	2	2	0	3	1	1	2	1	2	2	2	2	1	1	43	2	2	2	2	2	2	2	2	2	2	2	2	2	2	1	#NULL!	1	2	#NULL!	2	2	2	2	2	2
1070136	18718826258	2019-12-06	1	1		2004-03-26	2	2	3	2	2	0	4	1	1	2	2	2	2	2	2	1	1	46	3	2	2	2	2	2	2	2	2	2	2	2	2	2	1	#NULL!	1	1	41	3	2	2	2	2	2
1070137	15925490153	2019-12-06	1	1		2004-02-20	2	2	3	2	2	0	4	1	1	2	1	2	2	2	2	1	1	40	3	2	2	1	2	2	2	2	2	2	2	2	2	2	2	#NULL!	1	1	33	3	2	2	2	2	2
1070138	13759381848	2019-12-06	2	6	Lahu	2004-11-26	2	2	3	2	2	2	3	1	1	2	1	2	2	2	2	1	2	#NULL!	2	2	2	2	2	2	2	2	2	2	2	2	2	2	1	#NULL!	1	2	#NULL!	3	2	2	2	2	2
1070139	14787577375	2019-12-06	2	1		2004-02-19	2	2	3	2	2	0	3	1	1	2	1	2	2	2	2	1	1	50	2	2	2	2	2	2	2	2	2	2	2	2	2	2	1	#NULL!	1	1	50	2	2	2	2	2	2
1070140	17708830856	2019-12-06	1	1		2005-07-13	2	2	3	2	2	0	4	1	1	2	1	2	2	2	2	1	1	44	3	2	2	2	2	2	2	2	2	2	2	2	2	1	2	#NULL!	1	1	37	3	2	2	2	2	2
1070141	15087886124	2019-12-06	2	1		2004-04-07	2	2	3	2	2	0	3	1	1	2	1	2	2	2	2	1	1	40	0	2	2	2	2	2	2	2	2	2	2	2	2	1	2	#NULL!	1	1	36	2	2	2	1	2	2
1070142	15758649704	2019-12-06	2	1		2005-02-04	2	2	3	2	2	0	4	1	1	1	1	2	2	2	2	1	1	49	3	2	2	2	2	2	2	2	2	2	2	2	2	2	1	#NULL!	1	1	50	3	2	2	2	2	2
1070143	18724946671	2019-12-06	1	1		2003-10-23	2	2	3	2	2	0	3	1	1	2	1	2	2	2	2	1	2	#NULL!	3	2	2	2	2	2	2	2	2	2	2	2	2	2	1	#NULL!	1	2	#NULL!	3	2	2	2	2	2
1070144	13578438487	2019-12-06	2	1		2004-03-26	2	2	3	2	2	0	3	1	1	2	1	2	2	2	2	1	1	50	2	2	2	2	2	2	2	2	2	2	2	2	2	2	1	#NULL!	1	1	44	3	2	2	2	2	2
1070145	18408833906	2019-12-06	2	1		2005-10-12	2	2	2	2	2	0	3	1	1	1	2	2	2	2	2	1	1	41	2	2	2	2	2	2	2	2	2	2	2	2	2	2	1	#NULL!	1	1	40	2	2	2	2	2	2
1070146	15825007125	2019-12-06	2	6	Dai	2006-03-13	2	2	2	2	2	0	4	1	1	2	1	2	2	2	2	1	2	#NULL!	2	2	2	2	2	2	2	2	2	2	2	2	2	2	1	#NULL!	1	2	#NULL!	2	2	2	2	2	2
1070147	15087898276	2019-12-06	2	1		2005-07-30	2	2	2	2	2	0	4	1	1	2	1	2	2	2	2	1	1	36	2	2	2	2	2	2	2	2	2	2	2	2	2	2	1	#NULL!	1	1	36	3	2	2	2	2	2
1070148	15906953426	2019-12-06	1	1		2005-07-30	2	2	2	2	2	0	5	1	1	2	1	1	2	2	1	1	1	42	2	2	2	2	2	2	2	2	2	2	2	2	2	2	1	#NULL!	1	1	39	2	2	2	2	2	2
1070149	18214532132	2019-12-06	1	1		2005-10-07	2	2	2	2	2	0	3	2	1	1	2	2	2	2	2	1	1	43	2	2	2	2	2	2	2	2	2	2	2	2	2	2	1	#NULL!	1	1	38	2	2	2	2	2	2
1070150	15126522986	2019-12-06	1	1		2005-12-11	2	2	2	1	2	0	6	1	1	2	1	1	2	1	2	1	1	36	2	2	2	2	2	2	2	2	2	2	2	2	2	2	1	#NULL!	1	1	34	3	2	2	2	2	2
1070151	18288390480	2019-12-06	2	6	Dai	2006-02-21	2	2	2	1	1	0	4	1	1	2	2	1	1	2	2	1	1	45	2	2	2	2	2	2	2	2	2	2	2	2	2	2	1	#NULL!	1	1	43	3	2	2	1	2	2
1070152	15012014986	2019-12-06	2	1		2005-12-21	2	2	2	2	2	0	4	1	1	1	1	2	2	2	2	1	1	38	3	2	2	2	2	2	2	2	2	2	2	2	2	2	1	#NULL!	1	1	35	3	2	2	2	2	2
1070153	18895865595	2019-12-06	2	1		2006-02-17	2	2	2	2	2	0	3	1	1	2	1	2	2	2	2	1	1	37	3	2	2	2	2	2	2	2	2	2	2	2	2	2	1	#NULL!	1	1	34	3	2	2	2	2	2
1070154	15087809532	2019-12-06	1	1		2005-12-25	2	2	2	2	2	1	3	1	1	2	1	2	2	2	2	1	1	55	3	2	2	2	2	2	2	2	2	2	2	2	2	2	1	#NULL!	1	1	54	2	2	2	1	2	2
1070155	13628835586	2019-12-06	2	1		2005-09-26	2	2	2	2	1	0	2	1	1	2	2	2	2	2	2	1	2	#NULL!	3	2	2	2	2	2	2	2	2	2	2	2	2	2	1	#NULL!	1	2	#NULL!	2	2	2	2	2	2
1070156	17708830183	2019-12-06	2	1		2005-06-24	2	2	2	2	2	0	5	1	1	2	2	2	1	2	2	1	1	45	3	2	2	2	2	2	2	2	2	2	2	2	2	1	2	#NULL!	1	1	35	2	2	2	2	2	2
1070157	15287611815	2019-12-06	1	1		2005-09-15	2	2	2	1	2	0	4	1	1	2	1	2	2	2	2	1	2	#NULL!	3	2	2	2	2	2	2	2	2	2	2	2	2	2	1	#NULL!	1	2	#NULL!	2	2	2	2	2	2
1070158	14736844107	2019-12-06	1	6	Dai	2006-12-09	2	2	1	2	2	1	3	1	2	2	1	2	2	2	2	1	1	43	2	2	2	2	2	2	2	2	2	2	2	2	2	2	1	#NULL!	1	2	#NULL!	2	2	2	2	2	2
1070159	15126491074	2019-12-06	1	1		2006-08-24	2	2	1	2	1	0	2	1	1	2	2	2	2	2	2	1	1	50	3	2	2	2	2	2	2	2	2	2	2	2	2	2	1	#NULL!	1	1	49	3	2	2	2	2	2
1070160	18288309326	2019-12-06	2	1		2006-10-11	2	2	1	2	2	0	3	1	1	2	1	2	2	2	2	2	#NULL!	#NULL!	#NULL!	#NULL!	#NULL!	#NULL!	#NULL!	#NULL!	#NULL!	#NULL!	#NULL!	#NULL!	#NULL!	#NULL!	#NULL!	#NULL!	#NULL!	8	1	1	38	2	2	2	2	2	2
1070161	18724907158	2019-12-06	2	1		2007-02-26	2	2	1	2	2	0	4	1	2	1	2	2	2	1	2	1	2	#NULL!	2	2	2	2	2	2	2	2	2	2	2	2	2	2	1	#NULL!	1	2	#NULL!	2	2	2	2	2	2
1070162	13988366393	2019-12-06	2	1		2006-09-13	2	2	1	2	2	0	6	1	1	1	1	2	2	2	2	1	2	#NULL!	2	2	2	2	2	2	2	2	1	2	2	2	2	2	2	#NULL!	1	2	#NULL!	2	2	2	2	2	2
1070163	13408899379	2019-12-06	2	1		2004-03-13	2	2	1	2	2	0	4	1	1	1	1	2	2	2	2	1	1	48	3	2	2	2	2	2	2	2	2	2	2	2	2	1	2	#NULL!	1	1	43	3	2	2	2	2	2
1070164	15087830421	2019-12-06	1	1		2004-08-06	2	2	3	2	2	0	4	1	1	2	1	2	2	2	2	1	2	#NULL!	2	2	2	2	2	2	2	2	2	2	2	2	2	2	1	#NULL!	1	2	#NULL!	2	2	2	2	2	2
1070165	15287627946	2019-12-06	1	1		2004-09-10	2	2	3	2	2	0	4	1	1	2	1	2	2	2	2	1	1	42	2	2	2	2	2	2	2	2	2	2	2	2	2	2	1	#NULL!	1	2	#NULL!	2	2	2	2	2	2
1070166	15198600419	2019-12-06	1	1		2004-11-25	2	2	3	1	2	1	3	1	1	2	1	2	2	2	2	1	2	#NULL!	1	2	2	2	2	2	2	2	2	2	2	2	2	2	1	#NULL!	1	2	#NULL!	0	2	2	2	2	2
1070167	15126502371	2019-12-06	1	1		2003-12-04	2	2	3	2	2	0	3	1	1	1	2	2	2	2	2	1	2	#NULL!	0	2	2	2	2	2	2	2	2	2	2	2	2	2	1	#NULL!	1	2	#NULL!	0	2	2	2	2	2
1070168	18388872676	2019-12-06	1	1		2004-07-10	2	2	3	2	2	0	3	1	1	2	1	2	2	2	2	1	2	#NULL!	3	2	2	2	2	2	2	2	2	2	2	2	2	2	1	#NULL!	1	2	#NULL!	2	2	2	2	2	2
1070169	15126462193	2019-12-06	2	1		2005-01-25	2	2	3	2	1	0	4	2	1	1	2	2	1	2	2	1	1	43	2	2	2	2	2	2	2	2	2	2	2	2	2	2	1	#NULL!	1	1	42	2	2	2	2	2	2
1070170	15240947031	2019-12-06	2	6	Dai	2004-02-14	2	2	3	2	2	0	6	1	1	1	1	2	2	2	2	1	1	45	2	2	2	2	2	2	2	2	2	2	2	2	2	2	1	#NULL!	1	1	40	3	2	2	2	2	2
1070171	15240921820	2019-12-06	1	1		2004-02-23	2	2	3	2	2	0	5	1	1	1	1	2	2	2	2	1	1	46	3	2	2	2	2	2	2	2	2	2	2	2	2	2	1	#NULL!	1	1	42	2	2	2	2	2	2
1070172	18724923394	2019-12-06	2	5		2004-03-28	2	2	3	2	2	0	4	1	1	1	2	2	2	2	2	1	1	46	3	2	2	2	2	2	2	2	2	2	2	2	2	2	1	#NULL!	1	1	36	2	2	2	2	2	2
1070173	13987032695	2019-12-06	1	1		2003-12-22	2	2	3	2	2	0	3	1	1	2	1	2	2	2	2	1	1	39	2	2	2	2	2	2	2	2	2	2	2	2	2	2	1	#NULL!	1	1	40	2	2	2	2	2	2
1070174	15906963737	2019-12-06	1	1		2005-02-18	2	2	3	2	1	0	3	1	1	2	2	1	2	2	2	1	1	45	3	2	2	2	2	2	2	2	2	2	2	2	2	2	1	#NULL!	1	2	#NULL!	3	2	2	2	2	2
1070175	14787599103	2019-12-06	2	1		2004-02-20	2	2	3	2	2	0	3	1	1	2	1	2	2	2	2	1	1	49	2	2	2	2	2	2	2	2	2	2	2	2	2	2	1	#NULL!	1	1	52	2	2	2	2	2	2
1070176	15126466249	2019-12-06	1	1		2006-10-28	2	2	1	2	2	1	5	1	1	1	1	2	2	2	2	1	1	41	3	2	2	2	2	2	2	2	2	2	2	2	2	2	1	#NULL!	1	1	40	3	2	2	1	1	2
1070177	15126552296	2019-12-06	1	1		2006-05-30	2	2	1	2	1	0	3	1	1	2	1	2	2	2	2	1	1	46	2	2	2	2	2	2	1	2	2	2	2	2	2	2	2	#NULL!	1	2	#NULL!	1	2	2	2	2	2
1070178	15126554980	2019-12-06	1	1		2006-11-14	2	2	1	2	2	0	4	2	2	1	1	2	1	2	2	2	#NULL!	#NULL!	#NULL!	#NULL!	#NULL!	#NULL!	#NULL!	#NULL!	#NULL!	#NULL!	#NULL!	#NULL!	#NULL!	#NULL!	#NULL!	#NULL!	#NULL!	5	1	2	#NULL!	0	2	2	2	2	2
1070179	18314182458	2019-12-06	2	1		2006-02-22	2	2	1	2	2	0	4	1	1	1	1	2	2	2	2	1	1	42	2	2	2	2	2	2	2	2	2	2	2	2	2	2	1	#NULL!	1	1	36	3	2	2	2	2	2
1070180	15087855925	2019-12-06	2	1		2006-03-29	2	2	1	2	2	0	6	1	1	1	1	2	2	2	2	1	1	39	2	2	2	2	2	1	2	2	2	2	2	2	2	2	2	#NULL!	1	1	38	2	2	2	2	2	2
1070181	14787536154	2019-12-06	2	1		2006-07-12	2	2	1	2	1	0	2	2	2	1	2	2	2	2	2	1	1	37	3	1	2	2	2	2	2	2	2	2	2	2	2	2	2	#NULL!	2	#NULL!	#NULL!	#NULL!	#NULL!	#NULL!	#NULL!	#NULL!	#NULL!
1070182	14736854583	2019-12-06	1	1		2006-05-18	2	2	1	2	2	0	3	1	1	2	1	2	2	2	2	1	1	52	0	2	2	2	2	2	2	2	2	2	2	2	2	2	1	#NULL!	1	2	#NULL!	2	2	2	2	2	2
1070183	15087830421	2019-12-06	1	1		2006-07-15	2	2	1	2	2	0	6	1	1	1	1	2	2	2	2	1	2	#NULL!	2	2	2	2	2	2	2	2	2	2	2	2	2	2	1	#NULL!	1	2	#NULL!	2	2	2	2	2	2
1070184	15126594525	2019-12-06	2	1		2006-06-29	2	2	1	1	2	0	3	1	1	1	2	2	2	2	2	1	1	41	2	2	2	2	2	2	2	2	2	2	2	2	2	1	2	#NULL!	1	1	39	2	2	2	2	2	2
1070185	14787515625	2019-12-06	1	1		2004-01-12	2	2	3	1	2	0	3	1	1	2	1	2	2	2	2	1	2	#NULL!	3	2	2	2	2	2	1	2	2	2	2	2	2	2	2	#NULL!	1	2	#NULL!	2	2	2	2	2	2
1070186	15126470954	2019-12-06	2	6	Dai	2004-12-01	2	2	3	1	2	0	3	1	1	2	1	2	2	2	2	1	1	41	3	2	2	2	2	2	2	2	2	2	2	2	2	2	1	#NULL!	1	1	42	3	2	2	2	2	2
1070187	15126468533	2019-12-06	1	1		2005-03-10	2	2	3	2	2	0	5	1	1	2	1	2	2	2	2	1	1	38	3	2	2	2	2	2	2	2	2	2	2	2	2	2	1	#NULL!	1	1	37	3	2	2	2	2	2
1070188	15974912657	2019-12-06	1	1		2004-11-17	2	2	3	1	2	0	2	1	1	2	2	2	2	2	2	1	1	43	3	2	2	2	2	2	2	2	2	2	2	2	2	2	1	#NULL!	1	1	43	4	2	2	2	2	2
1070189	15012047972	2019-12-06	2	1		2004-06-20	2	2	3	2	2	0	3	1	1	2	1	2	2	1	2	1	1	42	2	2	2	2	2	2	2	2	2	2	2	2	2	2	1	#NULL!	1	1	42	2	2	2	2	2	2
1070190	14769041651	2019-12-06	2	1		2004-07-09	2	2	3	2	2	0	5	1	1	1	1	2	2	2	2	1	1	41	2	2	2	2	2	2	2	2	2	2	2	2	2	2	1	#NULL!	1	1	39	3	2	2	2	2	2
1070191	15287621351	2019-12-06	2	1		2004-10-20	2	2	3	2	2	0	4	1	1	2	1	2	2	2	2	1	1	43	2	2	2	2	2	2	2	2	2	2	2	2	2	2	1	#NULL!	1	1	42	3	2	2	2	2	2
1070192	17869357051	2019-12-06	1	1		2004-03-28	2	2	3	1	2	0	3	1	1	2	1	2	2	2	2	1	2	#NULL!	2	2	2	2	2	2	2	2	2	2	2	2	2	2	1	#NULL!	1	2	#NULL!	3	2	2	2	2	2
1070193	15012028413	2019-12-06	1	1		2004-04-28	2	2	3	1	2	0	4	1	1	2	1	2	2	2	2	1	1	40	2	2	2	2	2	2	2	2	2	2	2	2	2	2	1	#NULL!	1	1	38	3	2	2	2	2	2
1070194	13759331630	2019-12-06	1	1		2004-10-24	2	2	3	2	2	0	4	1	1	1	1	2	2	2	2	1	1	43	3	2	2	2	2	2	2	2	2	2	2	2	2	2	1	#NULL!	1	1	42	2	2	2	2	2	2
1070195	14787099801	2019-12-06	2	1		2004-08-16	2	2	3	2	2	0	3	1	1	2	1	2	2	2	2	1	2	#NULL!	2	2	2	2	2	2	2	2	2	2	2	2	2	2	1	#NULL!	1	2	#NULL!	2	2	2	2	2	2
1070196	14769002031	2019-12-06	1	1		2003-12-16	2	2	3	2	2	0	4	1	1	2	1	2	2	2	2	1	2	#NULL!	2	2	2	2	2	2	2	2	2	2	2	2	2	2	1	#NULL!	1	2	#NULL!	2	2	2	2	2	2
1070197	15087876070	2019-12-06	2	1		2005-04-05	2	2	3	2	2	0	5	1	1	1	1	2	2	2	2	1	1	53	2	2	2	2	2	2	2	2	2	2	2	2	2	2	1	#NULL!	1	1	45	3	2	2	2	2	2
1070198	13628836209	2019-12-06	1	1		2006-08-18	2	2	1	2	2	0	4	1	1	1	1	2	2	2	2	1	1	42	2	2	2	2	2	2	2	2	2	2	2	2	2	2	1	#NULL!	1	1	41	2	2	2	2	2	2
1070199	18788380362	2019-12-06	2	1		2007-04-21	2	2	1	2	1	0	3	2	2	1	2	1	2	2	2	1	2	#NULL!	3	2	2	2	2	2	2	2	2	2	2	2	2	2	1	#NULL!	1	2	#NULL!	2	2	2	2	2	2
1070200	18088396928	2019-12-06	1	1		2007-05-08	2	2	1	2	2	0	3	1	1	2	1	2	2	2	2	1	2	#NULL!	2	2	2	2	2	2	2	2	2	2	2	2	2	2	1	#NULL!	1	2	#NULL!	3	2	2	2	2	2
1070201	13988391624	2019-12-06	1	1		2009-10-03	2	2	1	2	2	2	4	2	1	2	2	2	2	2	2	1	1	49	2	2	2	2	2	2	2	2	2	2	2	2	2	2	1	#NULL!	1	2	#NULL!	2	2	2	2	2	2
1070202	15012002258	2019-12-06	1	1		2006-09-19	2	2	1	2	2	0	3	1	1	2	1	2	2	2	2	1	1	39	2	2	2	2	2	2	2	2	2	2	2	2	2	2	1	#NULL!	1	1	37	2	2	2	2	2	2
1070203	19869488475	2019-12-06	2	6	Dai	2004-07-24	2	2	3	2	2	0	4	2	2	2	1	1	2	2	2	1	1	43	4	2	2	2	2	2	2	2	2	2	1	2	2	2	2	#NULL!	1	1	37	3	2	2	2	2	2
1070204	15126539420	2019-12-06	1	1		2004-07-25	2	2	3	2	2	0	3	1	1	2	2	2	2	2	2	1	1	40	2	2	2	2	2	2	2	2	2	2	2	2	2	2	1	#NULL!	1	1	40	2	2	2	2	2	2
1070205	15087852531	2019-12-06	1	1		2004-04-20	2	2	3	2	2	0	5	1	1	2	1	2	2	2	2	1	1	37	2	2	2	2	2	2	2	2	2	2	2	2	2	2	1	#NULL!	1	2	#NULL!	2	2	2	2	2	2
1070206	15987279310	2019-12-06	2	1		2004-12-29	2	2	3	2	2	0	3	1	1	2	2	2	2	2	2	1	1	51	2	2	2	2	2	2	2	2	2	2	2	2	2	2	1	#NULL!	1	1	52	2	2	2	2	2	2
1070207	18895801693	2019-12-06	1	6	Dai	2004-06-01	2	2	3	2	2	0	3	1	1	2	1	2	2	2	2	1	2	#NULL!	3	2	2	2	2	2	2	2	2	2	2	2	2	2	1	#NULL!	1	2	#NULL!	3	2	2	2	2	2
1070208	15087858708	2019-12-06	1	1		2004-08-08	2	2	3	2	2	0	4	1	1	1	1	2	2	2	2	1	2	#NULL!	2	2	2	2	2	2	2	2	2	2	2	2	2	1	2	#NULL!	1	2	#NULL!	3	2	2	2	2	2
1070209	15906937486	2019-12-06	1	1		2004-08-20	2	2	3	2	2	0	7	1	1	1	1	2	1	2	2	1	2	#NULL!	2	2	2	2	2	2	2	2	2	2	2	2	2	2	1	#NULL!	1	2	#NULL!	3	2	2	2	2	2
1030001	18088386580	2019-12-04	2	6	Dai	2006-06-07	1	2	2	2	1	1	6	1	1	1	2	1	2	1	2	1	1	40	5	2	2	1	2	2	2	2	2	2	2	2	2	2	2	#NULL!	1	1	39	5	2	2	2	2	2
1030002	15126481076	2019-12-04	2	1		2003-07-31	2	3	1	2	2	0	6	2	2	1	2	1	1	2	2	1	1	40	2	2	2	2	2	2	2	2	2	2	2	2	2	2	1	#NULL!	1	1	41	3	2	2	2	2	2
1030003	15906943608	2019-12-04	2	1		2004-05-07	2	3	1	2	2	0	5	1	1	1	1	2	2	2	2	1	1	36	2	2	2	2	2	2	2	2	2	2	2	2	2	1	2	#NULL!	1	1	36	1	2	2	2	2	2
1030004	13529627149	2019-12-04	2	3		2006-04-06	2	2	2	2	2	0	3	1	1	2	1	2	2	2	2	1	1	43	2	2	2	2	2	2	2	2	2	2	2	2	2	1	2	#NULL!	1	1	42	2	2	2	2	2	2
1030005	18388948596	2019-12-04	1	1		2005-09-07	1	2	2	1	2	0	3	1	1	2	1	2	2	2	2	1	1	51	3	2	2	2	2	2	2	2	2	2	2	2	2	2	1	#NULL!	1	1	48	3	2	2	2	2	2
1030006	15012118507	2019-12-04	2	1		2004-06-14	2	3	1	2	2	1	3	1	1	2	1	2	2	2	2	1	2	#NULL!	3	2	2	2	2	2	2	2	2	2	2	2	2	2	1	#NULL!	1	2	#NULL!	2	2	2	2	2	2
1030007	15087820847	2019-12-04	1	2		2005-01-24	2	3	1	2	1	0	4	1	1	1	2	2	2	2	2	1	2	#NULL!	3	2	2	2	2	2	2	2	2	2	2	2	2	2	1	#NULL!	1	2	#NULL!	3	2	2	2	2	2
1030008	18288394369	2019-12-04	2	1		2003-04-23	2	3	1	2	2	1	3	1	1	2	1	2	2	2	2	1	1	36	1	2	2	2	2	2	2	2	2	2	2	2	2	2	1	#NULL!	1	1	34	2	2	2	2	2	2
1030009	18388856944	2019-12-04	2	1		2004-04-18	2	3	1	2	2	0	4	1	1	2	1	2	2	2	2	1	1	36	2	2	2	2	2	2	2	2	2	2	2	2	2	2	1	#NULL!	1	1	37	0	2	2	2	2	2
1030010	13988395516	2019-12-04	1	4		2005-09-10	1	2	2	1	1	0	2	1	1	2	2	2	2	2	2	1	1	38	4	2	2	2	2	2	2	2	2	2	2	2	2	2	1	#NULL!	1	1	40	5	2	2	2	2	2
1030011	15708838078	2019-12-04	1	2		2004-08-23	2	2	2	2	2	0	2	2	2	1	1	2	2	2	2	1	1	43	3	2	2	2	2	2	2	2	2	2	2	2	2	2	1	#NULL!	1	1	37	2	2	2	2	2	2
1030012	13578421298	2019-12-04	2	5		2006-10-08	2	2	2	2	2	1	5	1	1	2	1	1	2	2	2	1	1	34	2	2	2	2	2	2	2	2	2	2	2	2	2	2	1	#NULL!	1	1	35	3	2	2	2	2	2
1030013	13759386708	2019-12-04	1	1		2006-01-13	2	2	2	2	2	0	3	1	1	2	1	2	2	2	2	1	1	37	2	2	2	2	2	2	2	2	2	2	2	2	2	1	2	#NULL!	1	1	38	1	2	2	2	2	2
1030014	13988318344	2019-12-04	2	2		2006-12-01	1	2	2	2	1	0	3	1	1	1	2	2	2	2	2	1	2	#NULL!	2	2	2	2	1	2	2	2	2	2	2	2	2	2	2	#NULL!	1	2	#NULL!	5	2	2	2	2	2
1030015	15126537152	2019-12-04	2	3		2003-12-08	2	3	1	2	1	0	2	2	2	1	2	2	2	2	2	1	1	41	3	2	2	2	2	2	2	2	2	2	2	2	2	2	1	#NULL!	1	1	36	3	2	2	2	2	2
1030016	18288369353	2019-12-04	2	1		2003-02-11	2	3	1	2	1	0	2	1	1	2	2	2	2	2	2	1	1	43	3	2	2	2	2	2	2	2	2	2	2	2	2	2	1	#NULL!	1	1	42	3	2	2	2	2	2
1030017	13529607869	2019-12-04	2	6	Dai	2005-02-08	2	3	1	2	2	0	4	1	1	2	1	2	2	2	2	1	1	39	2	2	2	2	2	2	2	2	2	2	2	2	2	2	1	#NULL!	1	1	39	3	2	2	2	2	2
1030018	18469842226	2019-12-04	2	3		2003-08-22	2	3	1	2	2	0	5	2	2	2	1	2	2	2	1	2	#NULL!	#NULL!	#NULL!	#NULL!	#NULL!	#NULL!	#NULL!	#NULL!	#NULL!	#NULL!	#NULL!	#NULL!	#NULL!	#NULL!	#NULL!	#NULL!	#NULL!	15	1	1	47	2	2	2	2	2	2
1030019	13988300483	2019-12-04	1	2		2006-04-02	2	2	2	2	1	3	2	1	1	2	2	2	2	2	2	1	1	49	2	2	2	2	2	2	2	2	2	2	2	2	2	1	2	#NULL!	1	1	39	3	2	2	2	2	2
1030020	13759301240	2019-12-04	1	1		2005-08-30	1	2	2	1	1	0	4	1	1	1	2	2	2	2	2	1	1	42	5	2	2	2	2	2	2	2	2	2	2	2	2	2	1	#NULL!	1	1	40	4	2	2	2	2	2
1030021	13988397884	2019-12-04	1	1		2004-08-17	2	2	2	2	1	1	2	1	1	2	2	2	2	2	2	1	1	48	0	2	2	2	2	2	2	2	2	2	2	2	2	2	1	#NULL!	1	1	41	4	2	2	2	2	2
1030022	15974904258	2019-12-04	1	3		2005-09-06	2	2	2	2	1	0	4	1	1	1	2	1	1	2	2	1	1	38	4	2	2	1	2	2	2	2	2	2	2	2	2	2	2	#NULL!	1	1	38	4	2	2	2	2	2
1030023	13035926988	2019-12-04	2	2		2005-12-10	1	2	2	1	1	0	4	1	1	1	2	2	2	2	2	1	1	47	5	2	2	2	2	2	2	2	2	2	2	2	2	2	1	#NULL!	1	1	43	5	2	2	2	2	2
1030024	18895815751	2019-12-04	2	1		2002-12-15	2	3	1	2	2	0	5	1	1	2	1	2	2	2	2	1	1	52	1	2	2	2	2	2	2	2	2	2	2	2	2	2	1	#NULL!	1	1	50	1	2	2	2	2	2
1030025	15911893726	2019-12-04	2	6	Dai	2003-04-02	2	3	1	2	2	0	3	1	1	2	1	2	2	2	2	1	1	43	2	2	2	2	2	2	2	2	2	2	2	2	2	1	2	#NULL!	1	1	41	2	2	2	2	2	2
1030026	13988330411	2019-12-04	2	3		2006-02-19	1	2	2	2	1	0	2	1	1	2	2	2	2	2	2	1	1	44	4	2	2	2	2	2	2	2	2	2	2	2	2	2	1	#NULL!	1	1	40	4	2	2	2	2	2
1030027	15974923386	2019-12-04	1	1		2005-04-04	2	2	2	2	2	1	5	1	1	1	1	2	2	2	2	1	1	45	2	2	2	2	2	2	2	2	2	2	2	2	2	2	1	#NULL!	1	1	42	4	2	2	2	2	2
1030028	13908830163	2019-12-04	2	1		2005-12-31	1	2	2	2	1	0	2	1	1	2	2	2	2	2	2	1	2	#NULL!	3	2	2	2	2	2	2	2	2	2	2	2	2	2	1	#NULL!	1	2	#NULL!	2	2	2	2	2	2
1030029	15331601556	2019-12-04	2	3		2006-01-07	2	2	2	2	2	0	3	1	1	2	1	2	2	2	2	1	2	#NULL!	3	2	2	2	2	2	2	2	2	2	2	2	2	2	1	#NULL!	1	2	#NULL!	4	2	2	2	2	2
1030030	13759318919	2019-12-04	1	5		2003-10-29	1	3	1	2	1	0	7	1	2	1	2	1	2	1	2	1	2	#NULL!	0	2	2	2	2	2	2	2	2	2	2	2	2	2	1	#NULL!	1	1	45	4	2	2	2	2	2
1030031	14787597649	2019-12-04	2	1		2002-04-08	2	3	1	2	2	2	2	2	2	1	1	2	2	2	2	1	1	41	4	2	2	2	2	2	2	2	2	2	2	2	2	2	1	#NULL!	2	#NULL!	#NULL!	#NULL!	#NULL!	#NULL!	#NULL!	#NULL!	#NULL!
1030032	15916917374	2019-12-04	1	1		2004-01-14	2	3	1	2	1	0	4	1	1	1	2	2	2	2	2	1	1	45	1	2	2	2	2	2	2	2	2	2	2	2	2	2	1	#NULL!	1	1	45	1	2	2	2	2	2
1030033	18008831511	2019-12-04	2	6	Bulang	2004-12-09	1	3	1	2	1	0	4	1	1	1	2	2	2	2	2	1	1	41	4	2	2	2	2	2	2	2	2	2	2	2	2	2	1	#NULL!	1	1	40	4	2	2	2	2	2
1030034	18788349035	2019-12-04	2	3		2003-11-06	2	3	1	2	2	0	5	1	2	1	1	2	2	2	2	1	1	38	2	2	2	2	2	2	2	2	2	2	2	2	2	2	1	#NULL!	1	1	39	2	2	2	2	2	2
1030035	15758645332	2019-12-04	1	1		2003-03-03	2	3	1	2	2	0	3	1	1	2	1	2	2	2	2	1	1	49	2	2	2	2	2	2	2	2	2	2	1	2	2	2	2	#NULL!	1	1	47	2	2	2	2	2	2
1030036	18388857818	2019-12-04	2	5		2003-07-15	2	3	1	2	2	1	5	1	1	2	1	2	2	2	2	1	1	50	3	2	2	2	2	2	2	2	2	2	2	2	2	2	1	#NULL!	1	1	39	2	2	2	2	2	2
1030037	13988389180	2019-12-04	2	6	Bulang	2006-08-27	1	2	2	2	1	0	2	1	1	2	2	2	2	2	2	1	1	43	4	2	2	1	2	2	2	2	2	2	2	2	2	2	2	#NULL!	1	1	43	4	2	2	2	2	2
1030038	18788393859	2019-12-04	2	1		2005-09-11	2	2	2	2	1	0	1	1	2	2	2	2	2	2	2	1	2	#NULL!	2	2	2	2	2	2	2	2	2	2	2	2	2	2	1	#NULL!	1	1	44	2	1	2	2	2	2
1030039	15126452655	2019-12-04	2	6	Lahu	2005-08-01	2	2	2	2	2	0	6	1	1	1	1	2	2	2	2	1	2	#NULL!	3	2	2	2	2	2	2	2	2	2	2	2	2	2	1	#NULL!	1	2	#NULL!	0	2	2	2	2	2
1030040	13208838383	2019-12-04	2	1		2006-06-10	1	2	2	1	2	0	3	1	1	2	1	2	2	2	2	1	1	40	4	2	2	2	2	2	2	2	2	2	2	2	2	2	1	#NULL!	1	1	35	2	2	2	2	2	2
1030041	15012087903	2019-12-04	2	2		2006-04-17	2	2	2	2	1	0	2	1	1	2	2	2	2	2	2	1	1	43	2	2	2	2	2	2	2	2	2	2	2	2	2	2	1	#NULL!	1	1	37	2	2	2	2	2	2
1030042	15087803733	2019-12-04	2	1		2005-08-27	2	2	2	2	2	0	5	1	1	1	1	2	2	2	2	1	1	41	3	2	2	2	2	2	2	2	2	2	2	2	2	2	1	#NULL!	1	1	39	3	2	2	2	2	2
1030043	15087875848	2019-12-04	2	1		2005-03-30	2	2	2	2	2	1	3	2	2	1	1	2	2	2	2	1	1	41	4	2	2	2	2	2	2	2	2	2	2	2	2	2	1	#NULL!	1	1	40	3	2	2	2	2	2
1030044	13408899150	2019-12-04	2	2		2006-04-11	2	2	2	2	2	0	3	1	1	2	1	2	2	2	2	1	1	43	3	2	2	2	2	2	2	2	2	2	2	2	2	2	1	#NULL!	1	1	38	2	2	2	2	2	2
1030045	13759305014	2019-12-04	2	3		2006-06-24	1	2	2	2	2	0	4	1	1	1	1	2	2	2	2	1	2	#NULL!	4	2	2	2	2	2	2	2	2	2	2	2	2	2	1	#NULL!	1	1	39	4	2	2	2	2	2
1030046	18408810271	2019-12-04	1	5		2003-09-09	2	3	1	2	2	1	3	1	2	1	2	2	2	2	2	1	1	43	3	1	2	2	2	2	2	2	2	2	2	2	2	2	2	#NULL!	1	1	38	2	2	2	2	2	2
1030047	18288308042	2019-12-04	2	1		2003-10-28	2	3	1	2	2	0	5	1	1	1	1	2	2	2	2	1	1	43	2	2	2	2	2	2	2	2	2	2	2	2	2	2	1	#NULL!	1	1	40	3	2	2	2	2	2
1030048	18288387217	2019-12-04	2	3		2003-01-08	2	3	1	2	2	1	2	1	1	2	2	2	2	2	2	1	1	43	3	2	2	2	2	2	2	2	2	2	2	2	2	1	2	#NULL!	1	1	40	2	2	2	2	2	2
1030049	15906947010	2019-12-04	1	1		2003-05-23	2	3	1	2	2	0	5	1	1	1	1	2	2	2	2	1	1	42	2	2	2	2	2	2	2	2	2	2	2	2	2	2	1	#NULL!	1	1	41	2	2	2	2	2	2
1030050	18288330907	2019-12-04	2	1		2004-03-16	2	3	1	2	2	1	4	1	1	1	1	2	2	2	2	1	1	43	2	2	2	2	2	2	2	2	2	2	2	2	2	2	1	#NULL!	1	1	43	3	2	2	2	2	2
1030051	18708824550	2019-12-04	2	3		2004-09-30	2	3	1	2	2	3	3	1	1	2	1	2	2	2	2	1	1	45	2	2	2	2	2	2	2	2	2	2	2	2	2	2	1	#NULL!	1	1	38	3	2	2	2	2	2
1030052	15987267165	2019-12-04	2	6	Lahu	2003-09-12	2	3	1	2	2	0	4	1	1	1	1	2	2	2	2	1	1	43	1	2	2	2	2	2	2	2	2	2	2	2	2	2	1	#NULL!	1	1	38	2	2	2	2	2	2
1030053	13368838903	2019-12-04	2	1		2004-10-02	2	3	1	2	2	0	3	1	1	2	1	2	2	2	2	1	1	39	2	2	2	2	2	2	2	2	2	2	2	2	2	2	1	#NULL!	1	1	31	2	2	2	2	2	2
1030054	18788335778	2019-12-04	2	3		2004-03-13	1	3	1	2	2	0	7	1	1	1	1	1	2	2	2	1	1	42	2	2	2	2	2	2	2	2	2	2	2	2	2	1	2	#NULL!	1	1	35	3	2	2	2	2	2
1030055	15012009831	2019-12-04	2	1		2004-05-05	2	3	1	2	2	0	7	1	1	1	1	1	2	2	2	1	1	37	2	2	2	2	2	2	2	2	2	2	2	2	2	1	2	#NULL!	1	1	34	1	2	2	2	2	2
1030056	13578318431	2019-12-04	2	1		2006-11-13	1	2	2	2	1	0	2	1	1	2	2	2	2	2	2	1	1	42	5	2	2	2	2	2	2	2	2	2	2	2	2	2	1	#NULL!	1	1	38	5	2	2	2	2	2
1030057	13759335303	2019-12-04	1	3		2006-03-13	1	2	2	2	1	0	2	1	1	2	2	2	2	2	2	1	1	40	5	2	2	2	2	2	2	2	2	2	2	2	2	2	1	#NULL!	1	1	39	5	2	2	2	2	2
1030058	15012021619	2019-12-04	1	1		2006-02-24	2	2	2	2	2	1	1	1	2	2	2	2	2	2	2	1	1	56	3	2	2	2	2	2	2	2	2	2	2	2	2	2	1	#NULL!	1	1	56	2	2	2	2	2	2
1030059	13578326781	2019-12-04	1	6	Lahu	2005-12-26	2	2	2	2	2	0	2	1	1	2	2	2	2	2	2	1	2	#NULL!	3	2	2	2	2	2	2	2	2	2	2	2	2	2	1	#NULL!	1	2	#NULL!	2	2	2	2	2	2
1030060	15758687508	2019-12-04	2	1		2006-08-26	2	2	2	2	1	0	4	2	2	2	2	1	2	1	2	1	1	37	3	2	2	2	2	2	2	2	2	2	2	2	2	2	1	#NULL!	1	1	33	2	2	2	2	2	2
1030061	15240946581	2019-12-04	2	6	Dai	2005-10-20	2	2	2	2	2	0	2	2	1	2	1	2	2	2	2	1	1	38	2	2	2	2	2	2	2	2	2	2	2	2	2	1	2	#NULL!	1	1	36	2	2	2	2	2	2
1030062	15974915223	2019-12-04	2	3		2005-10-25	1	2	2	2	1	0	1	1	2	2	2	2	2	2	2	1	2	#NULL!	0	2	2	2	2	2	2	2	2	2	2	2	2	2	1	#NULL!	1	1	43	5	2	2	2	2	2
1030063	15126465929	2019-12-04	2	1		2005-06-19	2	2	2	1	2	0	3	1	1	2	1	2	2	2	2	1	1	38	2	2	2	2	2	2	2	2	2	2	2	2	2	2	1	#NULL!	1	1	35	3	2	2	2	2	2
1030064	18183807334	2019-12-04	2	3		2004-12-04	2	3	1	2	1	0	2	1	1	2	2	2	2	2	2	1	1	39	3	2	2	2	2	2	2	2	2	2	2	2	2	2	1	#NULL!	1	1	35	3	2	2	2	2	2
1030065	13988340648	2019-12-04	1	6	Dai	2004-07-11	1	3	1	2	1	1	2	2	2	1	2	2	2	2	2	1	1	45	4	2	2	1	1	2	2	2	2	2	2	2	2	2	2	#NULL!	1	1	39	4	2	2	2	2	2
1030066	15825011624	2019-12-04	2	1		2003-11-16	2	3	1	2	2	0	3	1	1	2	1	2	2	2	2	1	1	35	2	2	2	2	2	2	2	2	2	2	2	2	2	2	1	#NULL!	1	1	43	4	2	2	2	2	2
1030067	18288335028	2019-12-04	2	1		2002-12-24	2	3	1	2	2	1	1	1	2	2	2	2	2	2	2	1	1	50	2	2	2	2	2	2	2	2	2	2	2	2	2	2	1	#NULL!	1	1	50	2	2	2	2	2	2
1030068	15240914425	2019-12-04	2	3		2003-10-15	2	3	1	2	1	0	2	1	1	2	2	2	2	2	2	1	1	35	3	1	2	2	2	2	2	2	2	2	2	2	2	2	2	#NULL!	1	1	35	3	2	2	2	2	2
1030069	13578320418	2019-12-04	2	3		2004-07-14	2	3	1	2	2	0	4	1	1	1	1	2	2	2	2	1	1	42	3	2	2	2	2	2	2	2	2	2	2	2	2	2	1	#NULL!	1	1	43	3	2	2	2	2	2
1030070	18788375610	2019-12-04	2	1		2003-06-11	2	3	1	2	2	0	5	1	1	1	1	2	2	2	2	1	2	#NULL!	2	2	2	2	2	2	2	2	2	2	2	2	2	1	2	#NULL!	1	2	#NULL!	2	2	2	2	2	2
1030071	13578429451	2019-12-04	1	1		2004-01-30	1	3	1	2	1	0	4	1	1	2	2	1	2	2	1	1	1	41	4	2	2	2	2	2	2	2	2	2	2	2	2	2	1	#NULL!	1	1	38	3	2	2	2	2	2
1030072	17787733196	2019-12-04	1	6	Lisu	2004-11-20	2	3	1	2	2	2	4	1	2	1	1	2	2	2	2	1	2	#NULL!	2	2	2	2	2	2	2	2	2	1	2	2	2	2	2	#NULL!	1	2	#NULL!	2	2	2	2	2	2
1030073	13408893246	2019-12-04	2	1		2006-08-19	2	2	2	2	2	0	5	1	1	1	1	2	2	2	2	1	1	40	3	2	2	2	2	2	2	2	2	2	2	2	2	2	1	#NULL!	1	1	36	3	2	2	2	2	2
1030074	18708839957	2019-12-04	2	1		2006-06-30	2	2	2	2	2	0	4	1	1	2	1	2	2	2	2	1	1	35	2	2	2	2	2	2	2	2	2	2	2	2	2	2	1	#NULL!	1	1	32	2	2	2	2	2	2
1030075	15240912673	2019-12-04	2	1		2005-11-26	2	2	2	2	2	1	2	2	2	1	1	2	2	2	2	1	1	37	2	2	2	2	2	2	2	2	2	2	2	2	2	2	1	#NULL!	1	1	38	2	2	2	2	2	2
1030076	13578332128	2019-12-04	2	1		2006-09-06	1	2	2	2	1	0	2	1	1	2	2	2	2	2	2	1	1	38	4	2	2	2	2	2	2	2	2	2	2	2	2	2	1	#NULL!	1	1	39	5	2	2	2	2	2
1030077	15987278852	2019-12-04	2	1		2006-01-20	1	2	2	2	1	0	2	1	1	2	2	2	2	2	2	1	1	42	4	2	2	2	2	2	2	2	2	2	2	2	2	2	1	#NULL!	1	1	41	4	2	2	2	2	2
1030078	15987253919	2019-12-04	2	3		2006-11-05	1	2	2	1	1	0	4	1	1	1	2	2	2	2	2	1	1	50	5	2	2	2	2	2	1	2	2	2	2	2	2	1	2	#NULL!	1	1	48	4	2	2	1	2	2
1030079	15908832232	2019-12-04	2	1		2006-02-07	1	2	2	2	2	0	3	1	1	2	1	2	2	2	2	1	1	47	3	2	2	2	2	2	2	2	2	2	2	2	2	2	1	#NULL!	1	1	42	3	2	2	2	2	2
1030080	0496549	2019-12-04	1	1		2006-07-26	1	2	2	2	2	3	8	1	2	2	2	1	2	1	2	2	#NULL!	#NULL!	#NULL!	#NULL!	#NULL!	#NULL!	#NULL!	#NULL!	#NULL!	#NULL!	#NULL!	#NULL!	#NULL!	#NULL!	#NULL!	#NULL!	#NULL!	1	1	1	38	2	2	2	2	2	2
1030081	15808839333	2019-12-04	2	2		2006-08-18	1	2	2	2	1	0	1	1	2	2	2	2	2	2	2	1	2	#NULL!	0	2	2	2	2	2	2	2	2	2	2	2	2	2	1	#NULL!	1	1	41	3	2	2	2	2	2
1030082	18788355490	2019-12-04	2	1		2006-09-05	2	2	2	2	2	0	3	1	1	2	1	2	2	2	2	2	#NULL!	#NULL!	#NULL!	#NULL!	#NULL!	#NULL!	#NULL!	#NULL!	#NULL!	#NULL!	#NULL!	#NULL!	#NULL!	#NULL!	#NULL!	#NULL!	#NULL!	5	1	1	37	3	2	2	2	2	2
1030083	13988398536	2019-12-04	2	1		2006-01-03	1	2	2	1	2	0	4	1	1	2	1	2	2	2	2	1	1	38	3	2	2	2	2	2	2	2	2	2	2	2	2	2	1	#NULL!	1	1	38	4	2	2	2	2	2
1030084	18214507782	2019-12-04	1	6	Bulang	2004-02-10	2	3	1	2	2	0	6	1	1	1	1	2	2	2	2	1	1	34	2	2	2	2	2	2	2	2	2	2	2	2	2	2	1	#NULL!	1	1	33	3	2	2	2	2	2
1030085	15974905826	2019-12-04	2	1		2004-04-20	2	3	1	2	2	0	3	1	1	2	1	2	2	2	2	1	2	#NULL!	2	2	2	1	2	2	2	2	2	2	2	2	2	1	2	#NULL!	1	1	45	3	2	2	1	2	2
1030086	13368588542	2019-12-04	2	5		2004-08-14	2	3	1	2	2	5	8	1	2	1	2	1	2	1	2	1	2	#NULL!	2	2	2	2	2	2	2	2	2	2	2	2	2	2	1	#NULL!	1	1	34	2	2	2	2	2	2
1030087	15012057418	2019-12-04	2	1		2004-07-05	2	3	1	2	2	1	2	1	1	2	2	2	2	2	2	1	1	52	3	2	2	2	2	2	2	2	2	2	2	2	2	2	1	#NULL!	1	1	53	1	2	2	2	2	2
1030088	15012057533	2019-12-04	1	3		2004-02-20	1	3	1	2	2	0	4	1	1	1	1	2	2	2	2	1	1	41	4	2	2	2	2	2	2	2	2	2	2	2	2	2	1	#NULL!	1	1	40	3	2	2	2	2	2
1030089	14787567532	2019-12-04	2	6	Dai	2004-03-11	2	3	1	2	2	0	2	1	1	2	2	2	2	2	2	1	1	45	2	2	2	2	2	2	1	2	2	2	2	2	2	2	2	#NULL!	1	1	42	1	2	2	2	1	2
1030090	15331620128	2019-12-04	2	1		2004-07-25	1	3	1	2	1	0	2	1	1	2	2	2	2	2	2	1	1	43	4	2	2	2	2	2	2	2	2	2	2	2	2	1	2	#NULL!	1	1	39	4	2	2	1	2	2
1030091	15287613443	2019-12-04	1	3		2002-06-28	2	3	1	2	2	0	5	1	1	1	1	2	2	2	1	1	2	#NULL!	2	2	2	2	2	2	2	2	2	2	2	2	2	2	1	#NULL!	1	2	#NULL!	1	2	2	2	2	2
1030092	18788306923	2019-12-04	2	1		2009-10-25	2	3	1	2	2	1	3	1	1	2	1	2	2	2	2	1	2	#NULL!	2	2	2	2	2	2	2	2	2	2	2	2	2	2	1	#NULL!	1	2	#NULL!	1	2	2	2	2	2
1030093	18788352755	2019-12-04	2	3		2003-10-09	2	3	1	2	2	0	5	1	1	2	1	2	2	2	2	1	1	40	3	2	2	2	2	2	2	2	2	2	2	2	2	2	1	#NULL!	1	1	38	3	2	2	2	2	2
1030094	18288368389	2019-12-04	2	3		2003-11-16	2	3	1	2	2	0	3	1	1	2	1	2	2	2	2	1	1	46	3	2	2	2	2	2	2	2	2	2	2	2	2	2	1	#NULL!	1	1	38	2	2	2	2	2	2
1030095	13988368456	2019-12-04	2	2		2004-07-06	1	3	1	2	1	0	2	1	1	2	2	2	2	2	2	1	1	43	5	2	2	2	2	2	2	2	2	2	2	2	2	2	1	#NULL!	1	1	45	5	2	2	2	2	2
1030096	13987032016	2019-12-04	1	1		2002-09-18	1	3	1	2	1	0	2	1	1	2	2	2	2	2	2	1	1	45	5	2	2	2	2	2	2	2	2	2	2	2	2	2	1	#NULL!	1	1	43	3	2	2	2	2	2
1030097	18088398604	2019-12-04	2	1		2004-02-23	2	3	1	2	2	0	2	2	1	2	1	2	2	2	2	1	1	52	3	2	2	2	2	2	2	2	2	2	2	2	2	1	2	#NULL!	1	1	42	2	2	2	2	2	2
1030098	18896210767	2019-12-04	2	1		2006-06-21	2	2	2	2	1	0	4	1	1	1	2	2	2	2	2	1	1	40	2	2	2	2	2	2	2	2	2	2	2	2	2	2	1	#NULL!	1	1	36	3	2	2	2	2	2
1030099	14769093967	2019-12-04	1	6	Dai	2005-08-17	1	2	2	1	2	0	2	1	2	1	2	2	2	2	2	1	2	#NULL!	3	2	2	2	1	2	2	2	2	2	2	2	2	2	2	#NULL!	1	2	#NULL!	4	2	2	2	2	2
1030100	15911842442	2019-12-04	1	1		2006-02-13	2	2	2	2	2	0	5	1	1	1	1	2	2	2	2	1	1	43	2	2	2	2	2	2	2	2	2	2	2	2	2	2	1	#NULL!	1	1	40	2	2	2	2	2	2
1030101	14787094198	2019-12-04	1	3		2005-08-26	2	2	2	2	2	0	3	1	1	2	1	2	2	2	2	1	1	38	3	2	2	2	2	2	2	2	2	2	2	2	2	2	1	#NULL!	1	1	36	2	2	2	2	2	2
1030102	15758611648	2019-12-04	2	3		2005-10-03	2	2	2	2	2	0	3	1	1	2	1	2	2	2	2	1	2	#NULL!	4	2	2	2	2	2	2	2	2	2	2	2	2	2	1	#NULL!	1	2	#NULL!	2	2	2	2	2	2
1030103	15887981360	2019-12-04	2	1		2005-09-17	1	2	2	1	2	0	3	1	1	2	1	2	2	2	2	1	1	40	3	2	2	2	2	2	2	2	2	2	2	2	2	2	1	#NULL!	1	1	39	2	2	2	2	2	2
1030104	15825000155	2019-12-04	2	3		2006-03-13	1	2	2	2	2	0	2	1	2	2	1	2	2	2	2	1	1	39	0	2	2	2	2	2	2	2	2	2	2	2	2	2	1	#NULL!	1	1	37	0	2	2	2	2	2
1030105	14769062579	2019-12-04	2	1		2005-06-25	2	2	2	2	2	0	5	1	1	1	1	2	2	2	2	1	1	42	2	2	2	2	2	2	2	2	2	2	2	2	2	2	1	#NULL!	1	1	38	2	2	2	2	2	2
1030106	15758633361	2019-12-04	1	5		2005-01-13	2	2	2	2	2	5	4	1	1	2	1	2	2	2	2	1	1	42	3	2	2	2	2	2	2	2	2	2	2	2	2	2	1	#NULL!	1	1	40	2	2	2	2	2	2
1030107	14769039106	2019-12-04	1	1		2005-12-27	1	2	2	2	2	0	2	1	2	2	1	2	2	2	2	1	1	43	4	2	2	2	2	2	2	2	2	2	2	2	2	2	1	#NULL!	1	1	41	4	2	2	2	2	2
1030108	13759398833	2019-12-04	1	1		2006-07-02	1	2	2	1	2	0	3	1	1	2	1	2	2	2	2	1	1	44	5	2	2	2	2	2	2	2	2	2	2	2	2	2	1	#NULL!	1	1	37	3	2	2	2	2	2
1030109	13578433712	2019-12-04	2	1		2006-11-08	2	2	2	2	2	1	4	1	1	2	1	2	2	2	2	1	2	#NULL!	3	2	2	2	2	2	2	2	2	2	2	2	2	2	1	#NULL!	1	2	#NULL!	2	2	2	2	2	2
1030110	15012089945	2019-12-04	2	1		2004-10-27	2	3	1	2	1	1	3	1	2	1	2	1	2	2	2	2	#NULL!	#NULL!	#NULL!	#NULL!	#NULL!	#NULL!	#NULL!	#NULL!	#NULL!	#NULL!	#NULL!	#NULL!	#NULL!	#NULL!	#NULL!	#NULL!	#NULL!	0	1	1	34	2	2	2	2	2	2
1030111	15087890807	2019-12-04	1	2		2003-11-23	2	3	1	2	2	0	3	1	1	2	1	2	2	2	2	1	1	38	2	2	2	2	2	2	2	2	2	2	2	2	2	2	1	#NULL!	1	1	40	1	2	2	2	2	2
1030112	14769086053	2019-12-04	1	1		2004-08-07	2	3	1	2	2	0	4	1	1	1	1	2	1	2	2	1	1	40	3	2	2	2	2	2	2	2	2	2	2	2	2	2	1	#NULL!	1	1	39	1	2	2	2	2	2
1030113	13988373905	2019-12-04	2	1		2004-11-12	1	3	1	2	2	0	4	1	1	1	1	2	2	2	2	1	1	45	3	2	2	2	2	2	2	2	2	2	2	2	2	2	1	#NULL!	1	1	41	4	2	2	2	2	2
1030114	13988300928	2019-12-04	1	1		2004-04-20	1	3	1	2	2	0	3	1	1	2	1	2	2	2	2	1	1	51	5	2	2	2	2	2	2	2	2	2	2	2	2	2	1	#NULL!	1	1	51	4	2	2	2	2	2
1030115	17869353797	2019-12-04	2	6	Dai	2003-12-03	2	3	1	2	2	0	4	1	1	1	1	2	2	2	2	1	1	37	2	2	2	2	2	2	2	2	2	2	2	2	2	2	1	#NULL!	1	1	36	3	2	2	2	2	2
1030116	18724939920	2019-12-04	2	5		2002-12-05	2	3	1	2	2	0	5	1	1	1	1	2	2	2	2	1	1	39	3	2	2	2	2	2	2	2	2	2	1	2	2	2	2	#NULL!	1	1	40	2	2	2	2	2	2
1030117	13608787760	2019-12-04	2	1		2006-01-28	1	2	2	2	2	1	3	1	1	2	1	2	2	2	2	1	1	42	3	2	2	2	2	2	2	2	2	2	2	2	2	1	2	#NULL!	1	1	34	2	2	2	2	2	2
1030118	13578306658	2019-12-04	2	1		2006-10-01	2	2	2	2	2	0	5	1	1	1	1	2	2	2	2	1	1	41	3	2	2	2	2	2	2	2	2	2	2	2	2	2	1	#NULL!	1	1	39	2	2	2	2	2	2
1030119	13988357663	2019-12-04	2	6	Man	2006-05-08	1	2	2	1	1	1	2	1	1	2	2	2	2	2	2	1	1	42	4	2	2	2	2	2	2	2	2	2	2	2	2	2	1	#NULL!	1	1	41	4	2	2	2	1	2
1030120	18788320060	2019-12-04	1	1		2005-11-15	2	2	2	2	2	0	7	1	1	1	1	2	2	2	2	1	1	42	4	2	2	2	2	2	2	2	2	2	2	2	2	2	1	#NULL!	1	1	38	3	2	2	2	2	2
1030121	15758658889	2019-12-04	2	4		2006-02-26	2	2	2	2	2	1	3	1	1	2	1	2	2	2	2	1	2	#NULL!	3	2	2	2	2	2	2	2	2	2	2	2	2	2	1	#NULL!	1	2	#NULL!	3	2	2	2	2	2
1030122	13618832835	2019-12-04	1	6	Zhuang	2007-03-29	1	2	2	2	2	0	3	1	1	2	1	2	2	2	2	1	1	36	4	2	2	2	2	2	2	2	2	2	2	2	2	2	1	#NULL!	1	1	37	4	2	2	2	2	2
1030123	1508783023	2019-12-04	1	1		2006-07-15	1	2	2	2	2	1	5	1	1	2	1	2	2	2	2	1	2	#NULL!	2	2	2	2	1	2	2	2	2	2	2	2	2	1	2	#NULL!	1	2	#NULL!	3	2	2	2	2	2
1030124	18988309528	2019-12-04	2	1		2005-05-07	2	2	2	1	1	0	2	1	1	2	2	2	2	2	2	1	1	41	3	2	2	2	2	2	2	2	2	2	2	2	2	2	1	#NULL!	1	1	36	3	2	2	2	2	2
1030125	15012062443	2019-12-04	2	3		2003-09-14	1	3	1	2	1	0	3	1	2	1	2	2	2	2	2	1	1	42	4	2	2	2	2	2	2	2	2	2	2	2	2	2	1	#NULL!	1	1	43	4	2	2	2	2	2
1030126	18388917117	2019-12-04	1	3		2004-07-14	1	3	1	2	1	0	4	1	1	1	2	2	2	2	2	1	2	#NULL!	4	2	2	2	2	2	2	2	2	2	2	2	2	2	1	#NULL!	1	2	#NULL!	2	2	2	2	2	2
1030127	14769052482	2019-12-04	1	1		2003-09-27	2	3	1	2	2	0	4	1	1	1	2	2	2	2	2	1	1	45	3	2	2	2	2	2	2	2	2	2	2	2	2	2	1	#NULL!	1	1	45	1	2	2	2	2	2
1030128	15325487274	2019-12-04	1	5		2004-07-08	2	3	1	2	2	0	2	1	1	2	2	2	2	2	2	1	1	48	1	2	2	2	2	2	2	2	2	2	2	2	2	2	1	#NULL!	1	1	46	1	2	2	2	2	2
1030129	13578436027	2019-12-04	2	1		2003-10-13	2	3	1	2	2	0	3	1	1	2	1	2	2	2	2	1	1	44	0	2	2	2	2	2	2	2	2	2	2	2	2	2	1	#NULL!	1	1	43	2	2	2	2	2	2
1030130	15012113393	2019-12-04	2	6	Dai	2004-01-29	2	3	1	2	2	0	5	1	1	1	1	2	2	2	2	1	1	37	2	2	2	2	2	2	2	2	2	2	2	2	2	2	1	#NULL!	1	1	33	2	2	2	2	2	2
1030131	18988337099	2019-12-04	1	6	Miao	2006-06-12	1	2	2	2	1	0	2	1	1	2	2	2	2	2	2	1	1	45	5	2	2	2	2	2	2	2	2	2	2	1	2	2	2	#NULL!	1	1	43	5	2	2	2	2	2
1030132	13988365953	2019-12-04	2	1		2006-07-23	1	2	2	1	1	0	2	1	1	2	2	2	2	2	2	1	1	42	5	2	2	2	2	2	2	2	2	2	2	2	2	2	1	#NULL!	1	1	42	5	2	2	2	1	2
1030133	15769932528	2019-12-04	1	3		2006-05-21	1	2	2	2	1	0	3	1	1	1	2	2	2	2	2	1	2	#NULL!	5	2	2	2	2	2	2	2	2	2	1	2	2	2	2	#NULL!	1	2	#NULL!	0	2	2	2	2	2
1030134	15087890944	2019-12-04	2	1		2005-09-19	2	2	2	1	1	0	4	1	1	1	2	2	2	2	2	1	2	#NULL!	2	2	2	2	2	2	2	2	2	2	2	2	2	2	1	#NULL!	1	2	#NULL!	2	2	2	2	2	2
1030135	13987039097	2019-12-04	1	6	Zhuang	2005-08-18	2	2	2	2	2	0	3	1	1	2	1	2	2	2	2	1	2	#NULL!	0	2	2	2	2	2	2	2	2	2	2	2	2	2	1	#NULL!	1	2	#NULL!	0	2	2	2	2	2
1030136	15012047730	2019-12-04	2	6	Zhuang	2005-12-03	2	2	2	2	2	0	3	1	1	2	1	2	2	2	2	1	1	37	2	2	2	2	2	2	2	2	2	2	2	2	2	2	1	#NULL!	1	1	35	3	2	2	2	2	2
1030137	15758414224	2019-12-04	2	1		2005-09-05	1	2	2	2	2	0	4	1	1	1	2	2	1	2	2	1	1	38	3	2	2	2	2	2	2	2	2	2	2	2	2	2	1	#NULL!	1	1	36	4	2	2	2	2	2
1030138	18388929075	2019-12-04	2	6	Bulang	2003-07-02	2	3	1	2	2	3	3	1	1	2	1	2	2	2	2	1	1	43	2	2	2	1	2	2	2	2	2	2	1	2	2	2	2	#NULL!	1	1	40	2	2	2	2	2	2
1030139	13529604528	2019-12-04	1	1		2003-01-02	2	3	1	2	2	0	5	1	1	1	1	2	2	2	2	1	1	41	1	2	2	2	2	2	2	2	2	2	2	2	2	2	1	#NULL!	1	1	36	1	2	2	2	2	2
1030140	18214513607	2019-12-04	2	6	Bulang	2003-07-06	2	3	1	2	2	0	1	1	2	2	2	2	2	2	2	1	1	50	2	2	2	2	2	2	2	2	2	2	2	2	2	2	1	#NULL!	1	1	40	2	2	2	1	2	2
1030141	18788364316	2019-12-04	2	1		2003-08-03	2	3	1	1	2	0	2	1	2	2	2	2	2	2	1	1	1	56	2	2	2	1	2	2	2	2	2	2	1	2	2	2	2	#NULL!	1	1	40	2	2	2	2	2	2
1030142	13408891335	2019-12-04	2	3		2002-12-21	2	3	1	2	2	0	3	1	1	2	1	2	2	2	2	1	1	43	2	2	2	2	2	2	2	2	2	2	2	2	2	2	1	#NULL!	1	1	40	2	2	2	2	2	2
1030143	13988373800	2019-12-04	1	1		2004-08-17	2	3	1	2	1	0	2	1	1	2	2	2	2	2	2	1	2	#NULL!	0	2	2	2	2	2	2	2	2	2	2	2	2	2	1	#NULL!	1	2	#NULL!	0	2	2	2	2	2
1030144	15987278832	2019-12-04	1	6	Lahu	2006-04-17	1	2	2	2	1	0	2	1	1	2	2	2	2	2	2	1	1	40	5	2	2	2	2	2	2	2	2	2	2	2	2	2	1	#NULL!	1	1	40	5	2	2	2	2	2
1030145	13578326810	2019-12-04	1	1		2006-02-13	1	2	2	1	1	1	4	1	1	1	2	2	2	2	2	1	2	#NULL!	4	2	2	1	2	2	2	2	2	2	2	2	2	2	2	#NULL!	1	2	#NULL!	4	2	2	2	2	2
1030146	13408883813	2019-12-04	2	3		2006-07-01	2	2	2	2	2	0	3	2	2	1	1	2	2	2	2	1	1	42	3	2	2	2	2	2	1	2	2	2	2	2	2	2	2	#NULL!	1	1	39	1	2	2	2	2	2
1030147	18288388197	2019-12-04	2	1		2005-11-24	2	2	2	2	2	0	4	1	1	1	1	2	2	2	2	1	1	47	2	2	2	2	2	2	2	2	2	2	2	2	2	2	1	#NULL!	1	2	#NULL!	3	2	2	2	2	2
1030148	15758634946	2019-12-04	1	1		2006-07-14	2	2	1	1	1	1	6	2	1	2	2	1	1	2	2	1	1	36	2	2	2	2	2	2	1	2	2	2	2	2	2	2	2	#NULL!	1	1	35	3	2	2	2	2	2
1030149	18724920712	2019-12-04	2	1		2006-05-21	2	2	2	2	2	1	1	1	2	2	2	2	2	2	2	1	1	41	1	2	2	2	2	2	2	2	2	2	2	2	2	2	1	#NULL!	1	1	40	2	2	2	2	2	2
1030150	15758611960	2019-12-04	1	1		2006-05-10	2	2	2	2	2	0	5	1	1	1	2	2	2	2	2	1	2	#NULL!	2	2	2	2	2	2	2	2	2	2	2	2	2	2	1	#NULL!	1	2	#NULL!	3	2	2	2	2	2
1030151	15012097804	2019-12-04	1	5		2005-10-03	1	2	2	2	2	0	3	1	1	2	1	2	2	2	2	1	1	40	3	2	2	2	2	2	2	2	2	2	2	2	2	2	1	#NULL!	1	1	35	2	2	2	2	2	2
1030152	13628830403	2019-12-04	2	3		2006-08-16	1	2	2	2	2	0	3	1	1	2	1	2	2	2	2	1	1	39	5	2	2	2	2	2	2	2	2	2	2	2	2	2	1	#NULL!	1	1	37	5	2	2	2	2	2
1030153	13988379494	2019-12-04	2	1		2004-10-05	1	3	1	2	1	2	2	1	1	2	2	2	2	2	2	1	1	53	4	2	2	1	2	2	2	2	2	2	2	2	2	2	2	#NULL!	1	1	51	5	2	2	1	2	2
1030154	13988335792	2019-12-04	1	1		2003-10-20	1	3	1	1	1	0	3	1	1	1	2	2	2	2	2	1	1	41	5	2	2	1	2	2	2	2	2	2	2	2	2	2	2	#NULL!	1	1	43	5	2	2	2	2	2
1030155	15925493779	2019-12-04	2	1		2004-06-07	2	3	1	2	2	0	3	1	1	2	1	2	2	2	2	1	1	43	4	2	2	2	2	2	2	2	2	2	2	2	2	2	1	#NULL!	1	1	40	4	2	2	2	2	2
1030156	13988351213	2019-12-04	1	1		2004-07-05	1	3	1	2	2	0	3	1	1	2	1	2	2	2	2	1	1	40	4	2	2	2	2	2	2	2	2	2	2	2	2	1	2	#NULL!	1	1	35	4	2	2	2	2	2
1030157	15087865073	2019-12-04	2	3		2003-08-05	2	3	1	2	2	1	3	1	2	2	1	2	2	2	2	1	1	41	3	2	2	2	2	2	2	2	2	2	2	2	2	2	1	#NULL!	1	1	39	3	2	2	2	2	2
1030158	15287602314	2019-12-04	1	6	Bulang	2003-07-12	2	3	1	2	2	0	3	1	1	2	1	2	2	2	2	1	1	42	2	2	2	2	2	2	2	2	2	2	2	2	2	2	1	#NULL!	1	2	#NULL!	2	2	2	2	2	2
1030159	18788314490	2019-12-04	2	6	Lahu	2005-11-29	2	2	2	2	2	0	2	1	2	2	1	2	2	2	2	1	1	43	2	2	2	2	2	2	2	2	2	2	2	2	2	2	1	#NULL!	1	1	36	3	2	2	2	2	2
1030160	15087820848	2019-12-04	2	1		2006-03-08	1	2	2	1	1	3	2	1	1	2	2	2	2	2	2	1	1	43	4	2	2	2	2	2	2	2	2	2	2	2	2	1	2	#NULL!	1	1	42	4	2	2	2	2	2
1030161	18288395228	2019-12-04	2	3		2006-04-09	2	2	2	2	2	0	5	1	1	1	1	2	2	2	2	1	1	42	3	2	2	2	1	2	2	2	2	2	2	2	2	2	2	#NULL!	1	1	39	2	2	2	2	2	2
1030162	14769004128	2019-12-04	2	1		2006-04-13	2	2	2	2	2	1	3	1	1	2	1	2	2	2	2	1	1	46	3	2	2	2	2	2	2	2	2	2	2	2	2	2	1	#NULL!	1	1	38	3	2	2	2	2	2
1030163	15974904035	2019-12-04	2	1		2006-01-20	2	2	2	2	2	0	6	1	1	1	1	2	2	2	2	1	1	36	1	2	2	2	2	2	2	2	2	2	2	2	2	2	1	#NULL!	1	1	35	1	2	2	2	2	2
1030164	15758659038	2019-12-04	2	6	Lahu	2003-07-03	2	3	1	2	2	1	5	1	2	1	1	2	2	2	2	1	1	38	2	2	2	2	2	2	2	2	2	2	2	2	2	1	2	#NULL!	1	1	38	2	2	2	2	2	2
1030165	13578421094	2019-12-04	2	1		2006-09-26	1	2	2	2	1	0	2	1	1	2	2	2	2	2	2	1	1	37	5	2	2	2	2	2	2	2	2	2	2	2	2	2	1	#NULL!	1	1	39	5	2	2	2	2	2
1030166	15012022321	2019-12-04	2	3		2006-12-11	1	2	2	2	1	3	2	1	1	2	2	2	2	2	2	1	1	37	5	2	2	2	2	2	2	2	2	2	2	2	2	2	1	#NULL!	1	1	42	5	2	2	2	2	2
1030167	15287610508	2019-12-04	2	1		2005-11-12	1	2	2	1	2	0	3	1	1	2	1	2	2	2	2	1	1	41	2	2	2	2	2	2	2	2	2	2	2	2	2	2	1	#NULL!	1	1	38	2	2	2	2	2	2
1030168	15012010101	2019-12-04	2	1		2005-11-26	2	2	2	2	1	1	2	1	1	2	2	2	2	2	2	1	2	#NULL!	4	2	2	2	2	2	2	2	2	2	2	2	2	2	1	#NULL!	1	2	#NULL!	4	2	2	2	2	2
1030169	13759324795	2019-12-04	2	1		2005-10-14	2	2	2	2	2	0	3	1	2	2	1	2	2	2	2	1	1	43	3	2	2	2	2	2	2	2	2	2	2	2	2	1	2	#NULL!	1	1	37	2	2	2	2	2	2
1030170	13578431791	2019-12-04	2	6	Dai	2006-08-06	2	2	2	2	2	0	5	1	1	2	1	1	2	1	2	1	1	36	4	2	2	2	2	2	2	2	2	2	2	2	2	2	1	#NULL!	1	1	37	4	2	2	2	2	2
1030171	15087834536	2019-12-04	2	3		2005-08-01	1	2	2	1	2	0	2	1	2	2	1	2	2	2	2	1	1	50	3	2	2	2	2	2	2	2	2	2	2	2	2	2	1	#NULL!	1	1	45	3	2	2	2	2	2
1030172	15012078647	2019-12-04	1	2		2003-08-18	2	3	1	2	2	0	4	1	1	1	1	2	2	2	2	1	1	43	2	2	2	1	2	2	2	2	2	2	2	2	2	2	2	#NULL!	1	1	42	2	2	2	2	2	2
1030173	15808692776	2019-12-04	2	3		2005-10-03	1	2	2	2	2	1	5	1	1	1	1	2	2	2	2	1	1	41	3	2	2	2	2	2	2	2	2	2	2	2	2	2	1	#NULL!	1	1	38	2	2	2	2	2	2
1030174	13708834151	2019-12-04	1	1		2006-06-07	1	2	2	2	1	1	2	1	1	2	2	2	2	2	2	1	1	35	4	2	2	2	2	2	2	2	2	2	2	2	2	2	1	#NULL!	1	1	35	4	2	2	2	2	2
1030175	18088338669	2019-12-04	2	3		2006-12-17	1	2	2	2	1	0	4	1	1	1	2	2	2	2	2	1	2	#NULL!	5	2	2	2	2	2	2	2	2	2	2	2	2	2	1	#NULL!	1	1	36	5	2	2	2	2	2
1030176	13320493379	2019-12-04	1	3		2005-08-07	1	2	2	1	1	0	2	1	1	2	2	2	2	2	2	1	1	40	4	2	2	2	2	2	2	2	2	2	2	2	2	2	1	#NULL!	1	1	40	3	2	2	2	2	2
1030177	18314096850	2019-12-04	2	6	Dai	2003-10-18	2	3	1	2	2	0	3	1	1	2	1	2	2	2	2	1	1	41	3	2	2	2	2	2	2	2	2	2	2	2	2	2	1	#NULL!	1	1	37	2	2	2	2	2	2
1030178	15758430768	2019-12-04	2	3		2003-10-09	2	3	1	2	2	0	3	1	1	2	1	2	2	2	2	1	1	37	3	2	2	2	2	2	2	2	2	2	2	2	2	2	1	#NULL!	1	1	35	3	2	2	2	2	2
1030179	13987032252	2019-12-04	2	3		2004-01-08	1	3	1	2	1	0	3	1	1	1	2	2	2	2	2	1	1	43	4	2	2	2	2	2	2	2	2	2	2	2	2	2	1	#NULL!	1	1	41	4	2	1	2	2	2
1030180	18895831422	2019-12-04	2	1		2004-02-04	2	3	1	2	2	0	3	1	1	1	2	2	2	2	2	1	1	47	2	2	2	2	2	2	2	2	2	2	2	2	2	2	1	#NULL!	1	1	45	2	2	2	2	2	2
1030181	15887981360	2019-12-04	2	1		2005-09-17	1	2	2	1	2	0	3	1	1	2	1	2	2	2	2	1	1	40	3	2	2	2	2	2	2	2	2	2	2	2	2	2	1	#NULL!	1	1	39	2	2	2	2	2	2
1030182	14787538056	2019-12-04	1	1		2005-04-19	2	2	2	2	2	0	3	1	1	2	1	2	2	2	2	1	1	39	2	2	2	2	2	2	2	2	2	2	2	2	2	1	2	#NULL!	1	1	32	2	2	2	2	2	2
1030183	18788372729	2019-12-04	1	1		2003-07-12	2	3	1	2	2	1	2	1	1	2	2	2	2	2	2	1	2	#NULL!	2	2	2	2	2	2	2	2	2	2	2	2	2	2	1	#NULL!	1	2	#NULL!	2	2	2	2	2	2
1030184	15012053728	2019-12-04	1	3		2004-05-05	1	3	1	2	1	0	3	1	2	1	2	2	2	2	2	1	2	#NULL!	0	2	2	2	2	2	2	2	2	2	2	2	2	2	1	#NULL!	1	2	#NULL!	3	2	2	2	2	2
1030185	18388853972	2019-12-04	1	1		2003-01-26	1	3	1	2	1	0	2	1	1	2	2	2	2	2	2	1	1	47	5	2	2	2	2	2	2	2	2	2	2	2	2	2	1	#NULL!	1	1	46	5	2	2	2	2	2
1030186	13908835567	2019-12-04	1	1		2003-05-07	2	3	1	2	1	1	2	1	1	2	2	2	2	2	2	1	1	46	4	2	2	2	2	2	2	2	2	2	1	2	2	1	2	#NULL!	1	2	#NULL!	4	2	2	2	2	2
1030187	15758608668	2019-12-04	1	1		2004-12-11	1	3	1	2	2	2	5	1	1	1	1	2	2	2	2	1	1	41	4	2	2	2	2	2	2	2	2	2	2	2	2	2	1	#NULL!	1	1	37	2	2	2	2	2	2
1030188	13578321566	2019-12-04	2	3		2006-01-18	1	2	2	2	1	0	2	1	1	2	2	2	2	2	2	1	1	39	5	2	2	2	2	1	2	2	2	2	2	2	2	2	2	#NULL!	1	1	37	5	2	2	2	2	2
1030189	18288394718	2019-12-04	2	1		2005-05-23	2	2	2	2	2	0	5	1	1	1	1	2	2	2	2	1	1	41	2	2	2	2	2	2	2	2	2	2	2	2	2	1	2	#NULL!	1	1	36	3	2	2	2	2	2
1030190	18288310906	2019-12-04	2	1		2005-08-28	2	2	2	2	1	0	4	1	1	1	2	2	2	2	2	1	1	42	2	2	2	2	2	2	2	2	2	2	2	2	2	2	1	#NULL!	2	#NULL!	#NULL!	#NULL!	#NULL!	#NULL!	#NULL!	#NULL!	#NULL!
1030191	13529984136	2019-12-04	1	1		2006-09-02	1	2	2	2	1	1	2	1	1	2	2	2	2	2	2	1	1	43	4	2	2	2	2	2	2	2	2	2	2	2	2	2	1	#NULL!	1	1	37	4	2	2	2	2	2
1030192	13529605680	2019-12-04	2	1		2006-08-15	1	2	2	1	1	0	4	1	2	1	2	2	2	1	2	1	2	#NULL!	0	2	2	2	2	2	2	2	2	2	2	2	2	2	1	#NULL!	1	1	38	0	2	2	2	2	2
1030193	15012008409	2019-12-04	1	1		2005-05-17	2	2	2	1	2	1	2	1	1	2	2	2	2	2	2	1	2	#NULL!	3	2	2	2	2	2	2	2	2	2	2	2	2	2	1	#NULL!	1	1	39	3	2	2	2	2	2
1030194	15012052636	2019-12-04	1	1		2006-07-23	2	2	2	2	1	5	2	1	1	2	2	2	2	2	2	1	1	49	4	2	2	2	2	2	2	2	2	2	2	2	2	2	1	#NULL!	1	1	41	0	2	2	2	2	2
1030195	18988335185	2019-12-04	2	1		2004-02-12	1	3	1	2	2	1	2	2	2	1	2	2	2	2	2	1	1	42	2	2	2	2	2	2	2	2	2	2	2	2	2	2	1	#NULL!	1	1	35	3	2	2	2	2	2
1030196	7015513	2019-12-04	2	1		2003-08-27	1	3	1	2	2	1	8	1	1	1	1	1	2	1	2	1	1	39	3	2	2	2	2	2	2	2	2	2	2	2	2	2	1	#NULL!	1	1	42	3	2	2	2	2	2
1030197	15126461700	2019-12-04	2	5		2005-11-07	2	3	1	2	2	4	5	1	1	2	1	2	2	2	2	1	1	41	3	2	2	2	2	2	2	2	2	2	2	2	2	2	1	#NULL!	1	1	42	2	2	2	2	2	2
1030198	15087810417	2019-12-04	2	1		2005-11-15	2	2	2	2	2	0	2	1	1	2	2	2	2	2	2	1	1	48	2	2	2	2	2	2	2	2	2	2	2	2	2	2	1	#NULL!	1	1	49	2	2	2	2	2	2
1030199	13759306671	2019-12-04	2	1		2006-03-14	2	2	2	2	2	0	3	1	1	1	2	2	2	2	2	1	1	47	1	2	2	1	1	2	2	2	2	2	2	2	2	2	2	#NULL!	1	1	40	3	2	2	2	2	2
1030200	13187585170	2019-12-04	2	1		2006-04-23	2	2	2	1	2	0	4	1	1	1	1	2	2	2	2	1	1	38	4	2	2	2	2	2	2	2	2	2	2	2	2	2	1	#NULL!	1	1	37	3	2	2	2	2	2
[truncated: 1,235 more rows]
[truncated: 80 more columns]
